# Supplementary material for: Screening for potential nuclear substrates for the plant cell death suppressor kinase Adi3 using peptide microarrays
Source: PLoS One. 2020 Jun 2;15(6):e0234011. doi: 10.1371/journal.pone.0234011 (PMC7266335; doi:10.1371/journal.pone.0234011)
Supplement: S1 Dataset — (XLSX) [file pone.0234011.s013.xlsx]

## Sheet: Peptides
	ID	Mean of values from only subaray region #1 and #2	Block	Row	Column	Subarray region #1			Subarray region #2			Subarray region #3			Annotation
						Inst1	Inst2	Inst3	Inst4	Inst5	Inst6	Inst7	Inst8	Inst9
1	LNWFEPSHEPDYF	7853	3	9	1,2,3	6898	7845	7666	7891	8719	8099	6241	6972	6449	2480_1_88|585441|7235_C01_100|5722_B01_160
2	AWFERPSVYFGHT	7836.83	7	8	4,5,6	7658	8451	7727	7751	7954	7480	4786	5052	4621	2480_1_87|585350|7234_C06_59|5721_N06_103
3	AKLMDNSIPYLYV	7354.67	11	6	10,11,12	7941	8651	7718	6543	6789	6486	5201	5466	4943	2480_1_85|585167|7232_D03_70|5721_F15_215
4	WLYGWGSQMSGDY	7344.67	3	10	1,2,3	6369	7030	6699	7705	8495	7770	6044	6511	5923	2480_1_89|585537|7236_C01_48|5722_F01_68
5	IPELWVSHHYTDN	6998.67	3	11	1,2,3	6165	6730	6476	7317	7986	7318	5235	5811	5336	2480_1_90|585633|7237_C01_78|5722_J01_88
6	YMLMIISGNLNAM	6884	16	1	1,2,3	6926	7740	7331	6353	6813	6141	4094	4440	3906	2480_1_80|584652|7227_A04_73|5720_A04_137
7	SAFEMPSAHYHFH	6757.5	3	3	1,2,3	6198	6702	6624	6779	7443	6799	5896	6257	5512	2480_1_82|584865|7229_C01_161|5720_J01_176
8	FDLPDLSWVQSFD	6654	12	17	13,14,15	6764	7229	6627	6593	6651	6060	4147	4476	4018	2480_1_96|586203|7243_B07_125|5724_A19_123
9	FTVFKLSSGSDHA	6608	14	15	16,17,18	6778	7017	6758	6484	6623	5988	3357	3790	3486	2480_1_94|586064|7241_F12_59|5723_K24_103
10	QWYWDKSFWWWHT	6544.67	7	3	4,5,6	5703	5675	5348	7761	7776	7005	4264	4198	3778	2480_1_82|584870|7229_C06_63|5720_J06_42
11	LPVAVYSQVPEYW	6423.17	1	3	10,11,12	5781	6370	6125	6382	7088	6793	6585	7391	6464	2480_1_82|584925|7229_H01_170|5720_L13_181
12	GEFNLHSGGERWF	6410.17	7	7	4,5,6	5699	5938	5680	6877	7399	6868	4191	4599	4309	2480_1_86|585254|7233_C06_54|5721_J06_95
13	FDMIWFSGLEDVL	6264.83	16	7	4,5,6	6243	6557	6289	6212	6292	5996	3083	3382	3143	2480_1_86|585232|7233_A08_31|5721_I08_29
14	DFFYGYSNMPNVV	6190.17	4	15	7,8,9	5732	5784	5757	6821	6722	6325	4220	4159	3839	2480_1_94|586001|7241_A09_66|5723_I09_144
15	TVLIGYSPMGHFQ	6046.83	14	9	10,11,12	5410	5787	5593	6557	6698	6236	2860	2796	2637	2480_1_88|585480|7235_F04_64|5722_C16_110
16	AFMFGQSSPPFYV	6029.83	1	12	16,17,18	5745	5986	5934	5632	6411	6471	5241	5405	5418	2480_1_91|585797|7238_H09_153|5722_P21_195
17	FLALENSYYHYHG	6024.67	10	7	16,17,18	6170	6073	5429	6101	6145	6230	3767	3596	3526	2480_1_86|585295|7233_F11_92|5721_K23_132
18	WVFYRISNYDEPN	6001.5	3	15	1,2,3	5355	5680	5566	6355	6693	6360	4310	4402	4367	2480_1_94|586017|7241_C01_36|5723_J01_67
19	WDKWQESWYWNGF	5968.17	10	7	13,14,15	5569	6001	6062	5975	6246	5956	3654	3766	3742	2480_1_86|585291|7233_F07_51|5721_K19_59
20	PWDNYISEPVQGY	5936	10	15	16,17,18	6334	6487	6143	5485	5739	5428	3421	3643	3275	2480_1_94|586063|7241_F11_97|5723_K23_137
21	TISFWYSEPYAVM	5918.83	2	7	13,14,15	5308	5639	5229	6390	6755	6192	5400	5465	4963	2480_1_86|585289|7233_F05_73|5721_K17_81
22	IIMWLLSHNYEEE	5891.83	8	11	1,2,3	5646	5949	5427	6160	6141	6028	3569	3646	3373	2480_1_90|585610|7237_A02_51|5722_I02_52
23	NYYRSASSWDLNG	5852.17	15	15	4,5,6	6066	6168	6316	5472	5683	5408	3011	3234	3178	2480_1_94|586024|7241_C08_55|5723_J08_128
24	HWLDFVSQYGEDA	5839.67	7	6	4,5,6	5266	5431	5143	6274	6677	6247	3857	4159	4006	2480_1_85|585158|7232_C06_65|5721_F06_54
25	WLEWSTSHPFMVI	5813.17	14	4	13,14,15	5505	6406	5932	5621	5773	5642	3522	3733	3478	2480_1_83|585004|7230_F08_100|5720_O20_64
26	AYWANLSWGPLPI	5803.83	11	17	4,5,6	6240	6329	6099	5373	5514	5268	3088	3208	3159	2480_1_96|586215|7243_C07_88|5724_B07_111
27	WHPLYRSWEDRYA	5800.67	3	14	4,5,6	5290	5371	5041	6274	6647	6181	4127	4174	3917	2480_1_93|585925|7240_C05_34|5723_F05_91
28	MNLLNHSELHHYY	5798.67	14	10	7,8,9	5173	5571	5459	5975	6264	6350	3013	3101	3293	2480_1_89|585572|7236_E12_65|5722_G12_123
29	QFMPLTSYVKNWY	5796.83	15	8	16,17,18	5997	6178	6228	5356	5438	5584	2561	2630	2400	2480_1_87|585368|7234_D12_84|5721_N24_67
30	LNLGGISRIVGYE	5788.67	16	8	1,2,3	5862	5912	5872	5868	5531	5687	2510	2492	2678	2480_1_87|585324|7234_A04_73|5721_M04_83
31	EENYSYSMPLAWA	5787	3	6	7,8,9	5115	5486	5317	6350	6452	6002	4788	4657	4393	2480_1_85|585161|7232_C09_77|5721_F09_167
32	HPWVVDSFVFDQE	5757.33	14	14	10,11,12	5149	5644	5425	6048	6277	6001	2826	2951	3094	2480_1_93|585960|7240_F04_40|5723_G16_43
33	GMAINKSHHWIQW	5755.5	7	4	4,5,6	4825	4863	4534	6742	6976	6593	3870	3658	3390	2480_1_83|584966|7230_C06_97|5720_N06_86
34	HWIAKISPSELWP	5724.17	11	11	16,17,18	5764	5875	5667	5478	5729	5832	3341	3726	3446	2480_1_90|585655|7237_D11_87|5722_J23_153
35	RPVWDVSPAYYAV	5712.17	15	10	10,11,12	6073	6312	6157	5101	5355	5275	2943	2859	2651	2480_1_89|585552|7236_D04_64|5722_F16_88
36	VSETMYSKWHAFQ	5707.5	7	3	1,2,3	4234	4726	4694	6390	6990	7211	3384	3605	3788	2480_1_82|584866|7229_C02_89|5720_J02_80
37	LHGIVESGGRRPI	5700.5	12	1	1,2,3	5680	5999	5646	5538	5721	5619	3649	4003	3454	2480_1_80|584651|7227_A03_85|5720_A03_133
38	TFAWFPSNSDRFL	5683.67	10	15	4,5,6	5333	5923	5513	5614	5906	5813	3309	3493	3361	2480_1_94|586047|7241_E07_61|5723_K07_134
39	IAKDYISIMWDMQ	5670.83	14	16	10,11,12	5091	5237	5341	6299	6060	5997	2830	2903	2832	2480_1_95|586152|7242_F04_54|5723_O16_43
40	VQLDQWSPMIHVY	5663.83	4	16	4,5,6	5008	5135	5285	6064	6152	6339	3854	3816	3789	2480_1_95|586093|7242_A05_30|5723_M05_55
41	HNAWHVSEVWDDK	5647.67	6	9	13,14,15	5301	5753	5372	5626	5888	5946	3627	3822	3522	2480_1_88|585482|7235_F06_66|5722_C18_69
42	YEVLGNSWLHTGG	5633	11	15	4,5,6	6078	6120	5912	5275	5257	5156	2905	3148	3101	2480_1_94|586023|7241_C07_60|5723_J07_128
43	HREYAQSSYLTVK	5619.67	7	9	1,2,3	5289	5664	5636	5340	5839	5950	3217	3528	3661	2480_1_88|585442|7235_C02_82|5722_B02_89
44	AEVWFYSPQPDTS	5608.67	13	14	10,11,12	4710	5264	5197	5918	6315	6248	3579	3733	3613	2480_1_93|585984|7240_H04_59|5723_H16_91
45	PMFQAGSSQWLWE	5566.33	14	15	10,11,12	4786	5155	5135	6264	6077	5981	2808	2788	2810	2480_1_94|586056|7241_F04_43|5723_K16_67
46	KRMFNWSWPGAYI	5565.17	7	4	1,2,3	4634	4820	5062	5991	6322	6562	3479	3919	3971	2480_1_83|584962|7230_C02_116|5720_N02_127
47	AIGIHHSDEDFGE	5545	16	6	4,5,6	5457	5664	5379	5572	5702	5496	2958	2972	2894	2480_1_85|585136|7232_A08_39|5721_E08_96
48	DYMMTESRWYELE	5543.5	14	13	13,14,15	5273	5461	5376	5793	5773	5585	3060	3023	2741	2480_1_92|585868|7239_F08_48|5723_C20_50
49	HHTDIYSLVPHFQ	5538.17	16	8	7,8,9	5634	5496	5363	5706	5530	5500	2859	2794	2728	2480_1_87|585332|7234_A12_99|5721_M12_139
50	EGSWWQSIPPDWK	5532.83	6	8	13,14,15	5336	5350	4910	5791	6091	5719	3939	4155	3590	2480_1_87|585386|7234_F06_125|5721_O18_143
51	YNYYEASFIVHWT	5526.67	14	11	16,17,18	5442	5604	5389	5391	5768	5566	2703	2895	2763	2480_1_90|585680|7237_F12_58|5722_K24_25
52	KQFTIESEYAPGI	5523.33	1	1	16,17,18	4807	5201	4949	5761	6108	6314	5969	6323	6070	2480_1_80|584741|7227_H09_114|5720_D21_106
53	TGREEMSFVHFQH	5503.33	7	9	4,5,6	5308	5554	5088	5754	5790	5526	3670	3545	3333	2480_1_88|585446|7235_C06_70|5722_B06_88
54	GLGIPISAWYMGA	5495.67	14	7	7,8,9	5123	5354	5303	5688	5727	5779	3014	3035	2884	2480_1_86|585284|7233_E12_47|5721_K12_95
55	SEVETPSIHRWIL	5470.83	4	17	7,8,9	4988	4904	4612	6456	6428	5437	3858	3694	3315	2480_1_96|586193|7243_A09_124|5724_A09_128
56	PITLGHSWMVKDY	5449.17	7	11	1,2,3	5338	5556	5563	5409	5542	5287	2993	3157	3159	2480_1_90|585634|7237_C02_71|5722_J02_101
57	HLEWKHSSVTYGP	5428.5	7	13	1,2,3	4992	5276	5382	5779	5911	5231	2958	3265	3186	2480_1_92|585826|7239_C02_121|5723_B02_81
58	VHFVSVSIIGDAR	5418.17	16	9	4,5,6	5504	5472	5340	5504	5362	5327	2204	2345	2334	2480_1_88|585424|7235_A08_66|5722_A08_83
59	FQNRYTSTPYPLE	5417.33	2	15	7,8,9	4976	5179	4939	5832	5831	5747	4451	4422	4179	2480_1_94|586049|7241_E09_55|5723_K09_184
60	LGVWAHSPTSLPL	5407.5	9	13	10,11,12	4808	5176	5075	5740	5849	5797	3328	3592	3546	2480_1_92|585887|7239_H03_68|5723_D15_188
61	ALWQMLSDYTKVG	5396.17	14	15	13,14,15	5045	5058	5269	5637	5647	5721	2719	2855	2904	2480_1_94|586060|7241_F08_33|5723_K20_96
62	SIMLHNSFWGHSE	5391.83	16	6	1,2,3	5249	5347	5630	5181	5443	5501	2566	2799	2919	2480_1_85|585132|7232_A04_49|5721_E04_95
63	WNFAAASQDLPPS	5389.5	15	7	16,17,18	5455	5594	5470	5265	5324	5229	2395	2445	2546	2480_1_86|585272|7233_D12_64|5721_J24_78
Threshold (5384 RU) - The maximum density distribution (4000 RU) + 2 x SD of the mean signal intensity values of all 1,536 peptides
64	LGWEFASYLVDTH	5374.83	14	12	7,8,9	4948	4785	4706	5885	5857	6068	2983	2906	2881	2480_1_91|585764|7238_E12_105|5722_O12_56
65	GTNSVHSVNGIFQ	5374.33	16	8	4,5,6	5328	5241	5393	5422	5305	5557	2499	2585	2670	2480_1_87|585328|7234_A08_63|5721_M08_68
66	FDFHWHSQSKFEP	5358.17	15	9	7,8,9	5924	5936	5777	4820	4943	4749	2652	2809	2995	2480_1_88|585452|7235_C12_98|5722_B12_102
67	GFHDQASLIHNHQ	5339.5	14	14	13,14,15	5060	4951	5035	5787	5580	5624	2858	2790	2740	2480_1_93|585964|7240_F08_56|5723_G20_104
68	ENVYADSWTMRLI	5336.33	15	2	13,14,15	5373	5600	5405	5222	5200	5218	2579	2797	2894	2480_1_81|584788|7228_D08_83|5720_F20_118
69	ISLVEISSRRNDF	5328.67	4	16	7,8,9	4974	4792	4447	6228	5966	5565	3806	3613	3401	2480_1_95|586097|7242_A09_33|5723_M09_87
70	QNQPFFSIEKWNP	5326	14	13	10,11,12	4641	4856	5102	5803	5843	5711	2837	2718	2619	2480_1_92|585864|7239_F04_46|5723_C16_53
71	NWGAKSSGDWMYS	5320.83	7	10	1,2,3	4926	5283	5424	5357	5488	5447	3012	3169	3372	2480_1_89|585538|7236_C02_59|5722_F02_88
72	DWFFSTSTWIAWH	5320	4	15	4,5,6	4504	4777	4921	5781	5961	5976	3578	3742	3831	2480_1_94|585997|7241_A05_31|5723_I05_45
73	YFASNLSGVGKED	5312.83	14	13	7,8,9	4590	4861	4886	5844	5759	5937	2703	2822	2929	2480_1_92|585860|7239_E12_63|5723_C12_98
74	RHMLYPSIQIYTS	5305.83	12	7	10,11,12	4463	4536	4294	6109	6407	6026	3055	3351	3102	2480_1_86|585239|7233_B03_86|5721_I15_92
75	IQHKVWSFHERWE	5302.67	15	13	4,5,6	5461	5421	5287	5104	5374	5169	2881	2826	2931	2480_1_92|585832|7239_C08_91|5723_B08_81
76	AVEKGASPFFVFE	5293.5	14	16	13,14,15	5044	4997	5019	5767	5565	5369	2643	2627	2653	2480_1_95|586156|7242_F08_59|5723_O20_38
77	TGAAVMSDFLYPV	5287.33	8	9	7,8,9	4828	4775	4640	5663	6090	5728	3264	3320	2927	2480_1_88|585426|7235_A10_75|5722_A10_137
78	LESLTISAEEFVW	5285.17	7	8	13,14,15	5120	5502	5141	5242	5401	5305	3093	3242	3153	2480_1_87|585362|7234_D06_81|5721_N18_38
79	KFHTIYSEQTWYH	5282	3	4	1,2,3	4487	4808	4860	5836	5962	5739	4743	5106	4954	2480_1_83|584961|7230_C01_87|5720_N01_52
80	SFYDEWSSTNHGP	5279.67	10	13	1,2,3	4938	5189	4909	5444	5687	5511	3048	3138	3128	2480_1_92|585851|7239_E03_75|5723_C03_100
81	AFLYSGSNDWAQK	5271.5	4	14	4,5,6	4755	4841	4908	5628	5738	5759	3773	3804	3697	2480_1_93|585901|7240_A05_49|5723_E05_136
82	HVDWATSPYLRND	5265.33	10	10	13,14,15	5226	5473	5220	5228	5313	5132	3062	3083	2975	2480_1_89|585579|7236_F07_78|5722_G19_142
83	ADAFYLSMPFMPL	5261	16	6	13,14,15	5367	5238	5140	5244	5290	5287	2687	2930	2800	2480_1_85|585148|7232_B08_105|5721_E20_81
84	KLSFWLSMHKYIG	5246.5	14	16	16,17,18	5195	5233	5001	5458	5387	5205	2795	2812	2647	2480_1_95|586160|7242_F12_49|5723_O24_47
85	AEWEGGSTHESPW	5240	11	5	10,11,12	5703	5941	5648	4591	4785	4772	3947	4285	3922	2480_1_84|585071|7231_D03_52|5721_B15_128
86	ETWWGASSYLKSH	5236	10	16	16,17,18	5079	5348	5233	5185	5281	5290	2947	2907	2795	2480_1_95|586159|7242_F11_49|5723_O23_67
87	SNMWVHSYKYELH	5235.17	10	6	16,17,18	4976	5028	4669	5544	5569	5625	3684	3400	3112	2480_1_85|585199|7232_F11_68|5721_G23_100
88	EIHWHISFRLPSK	5234.5	15	12	4,5,6	5165	5233	5252	5118	5379	5260	2643	2781	2757	2480_1_91|585736|7238_C08_62|5722_N08_66
89	WVYVGGSRDNLTH	5221.67	16	11	4,5,6	5321	5526	5124	5262	5179	4918	2517	2512	2291	2480_1_90|585616|7237_A08_83|5722_I08_102
90	FVFVVDSRPAAME	5220.33	3	17	1,2,3	4552	4857	4716	5604	6005	5588	3464	3527	3422	2480_1_96|586209|7243_C01_81|5724_B01_79
91	NWTAPSSYLDTGG	5214.83	11	16	16,17,18	4922	5161	5129	5226	5468	5383	2527	2638	2722	2480_1_95|586135|7242_D11_35|5723_N23_60
92	DIVWEKSVEYGPQ	5214.33	15	3	7,8,9	5403	5578	5538	4937	5072	4758	2887	2996	2807	2480_1_82|584876|7229_C12_96|5720_J12_67
93	RPHMQGSTWMWNE	5212.5	15	9	1,2,3	5384	5681	5779	4774	4909	4748	2767	2716	2593	2480_1_88|585444|7235_C04_55|5722_B04_71
94	MQNSTFSHLNQIR	5210	16	9	1,2,3	5289	5329	5274	5159	5080	5129	2142	2214	2243	2480_1_88|585420|7235_A04_83|5722_A04_121
95	WFYWVMSWLAKRS	5208.17	16	7	1,2,3	4880	5072	5039	5297	5372	5589	2328	2536	2763	2480_1_86|585228|7233_A04_84|5721_I04_44
96	GQEINGSGGRYML	5207.33	15	8	1,2,3	5650	5657	5546	4891	4726	4774	2591	2664	2446	2480_1_87|585348|7234_C04_87|5721_N04_155
97	DWPLGSSRQIWYI	5205.5	14	8	16,17,18	5210	5444	5779	4846	5036	4918	2484	2631	2786	2480_1_87|585392|7234_F12_78|5721_O24_48
98	YKEYNMSTSFAIW	5186.67	11	13	16,17,18	5100	5005	4726	5265	5624	5400	2687	2824	2856	2480_1_92|585847|7239_D11_85|5723_B23_36
99	KYEGGPSASWYPA	5171.5	15	11	4,5,6	5198	5395	5189	5157	5206	4884	2918	2894	2731	2480_1_90|585640|7237_C08_86|5722_J08_157
100	FWEWVGSYAPDVV	5163.83	9	3	16,17,18	4871	5210	4800	5232	5417	5453	3839	4287	3865	2480_1_82|584935|7229_H11_92|5720_L23_87
101	FGIPTYSTYPNWP	5147	16	2	1,2,3	4815	5147	4910	5341	5407	5262	3025	3158	2940	2480_1_81|584748|7228_A04_52|5720_E04_30
102	IWKYRFSNRMSVF	5145	5	15	13,14,15	4673	5294	4683	5321	5457	5442	3326	3539	3521	2480_1_94|586082|7241_H06_64|5723_L18_113
103	APFKDFSEIKWNE	5143.83	7	14	1,2,3	4717	4970	5097	5384	5491	5204	2992	3183	3232	2480_1_93|585922|7240_C02_48|5723_F02_49
104	QIPYDSSGSPALL	5136.67	7	15	1,2,3	5000	5080	5194	5201	5199	5146	2986	3240	3235	2480_1_94|586018|7241_C02_66|5723_J02_101
105	YWETHASDRDYIY	5120.67	15	4	10,11,12	5267	5351	5250	4953	4935	4968	2941	2847	2728	2480_1_83|584976|7230_D04_99|5720_N16_82
106	GEYRMPSEMDWVF	5119.67	5	6	16,17,18	4683	4898	4677	5418	5642	5400	3931	4257	4016	2480_1_85|585222|7232_H10_94|5721_H22_171
107	GWWFPDSKTNYTV	5113.67	6	8	1,2,3	4672	4908	4621	5635	5548	5298	4043	4092	3782	2480_1_87|585370|7234_E02_97|5721_O02_120
108	DMEYELSMSNYAR	5113.17	16	9	7,8,9	5233	5134	4800	5396	5142	4974	2468	2480	2388	2480_1_88|585428|7235_A12_75|5722_A12_94
109	STQWIPSKVDPPW	5108.67	16	7	16,17,18	5284	5467	4828	5289	5038	4746	3018	3062	2630	2480_1_86|585248|7233_B12_84|5721_I24_140
110	KFNWQLSSVSQTT	5106.83	14	16	7,8,9	4270	4482	4723	5627	5682	5857	2528	2614	2591	2480_1_95|586148|7242_E12_72|5723_O12_63
111	IETLAGSVNEPQW	5102.67	3	15	13,14,15	4675	4962	4810	5253	5517	5399	3242	3476	3244	2480_1_94|586033|7241_D05_52|5723_J17_68
112	VSSAQISKKHQEE	5098.17	14	10	10,11,12	4757	4664	4570	5814	5481	5303	2784	2641	2409	2480_1_89|585576|7236_F04_55|5722_G16_58
113	MWAEWSSEWSMLI	5092.67	10	12	13,14,15	4996	5272	5003	4905	5227	5153	2858	2929	2715	2480_1_91|585771|7238_F07_66|5722_O19_25
114	QSGHFKSWQLERY	5086.4	15	7	4,5,6	5377	5666	6914	4771	4976	4642	2516	2429	2535	2480_1_86|585256|7233_C08_76|5721_J08_108
115	MYSWDMSMYFSVE	5086.17	8	17	7,8,9	4271	4401	4317	5709	5932	5887	2784	2844	2835	2480_1_96|586194|7243_A10_82|5724_A10_64
116	LSEEFPSYPTAKN	5080.67	16	11	1,2,3	5054	5264	5405	4811	4882	5068	2333	2573	2613	2480_1_90|585612|7237_A04_162|5722_I04_221
117	FPHDEFSKDGIWN	5078	15	16	10,11,12	5189	5455	5135	5051	4943	4695	2663	2680	2664	2480_1_95|586128|7242_D04_85|5723_N16_72
118	YPFVKPSYLLIYE	5070.83	2	13	4,5,6	4645	4850	4791	5313	5455	5371	4466	4394	4509	2480_1_92|585853|7239_E05_33|5723_C05_24
119	IDDQWWSPFHIIY	5064.83	9	11	16,17,18	4654	4564	4534	5575	5722	5340	3384	3266	3095	2480_1_90|585703|7237_H11_47|5722_L23_67
120	IHLWWRSDATNPE	5055.67	14	12	4,5,6	4211	4435	4734	5337	5779	5838	2736	2912	3015	2480_1_91|585760|7238_E08_118|5722_O08_155
121	LEKNNSSSLEFVA	5053	14	11	7,8,9	4223	4585	4279	5548	5885	5798	2880	2804	2918	2480_1_90|585668|7237_E12_64|5722_K12_78
122	ISPFIDSHGLHLM	5050.5	15	14	7,8,9	5209	5202	5022	5086	4910	4874	2841	2644	2689	2480_1_93|585932|7240_C12_45|5723_F12_142
123	RENFRDSYNSLTY	5050.5	16	16	1,2,3	5200	5192	5128	4882	4949	4952	2180	2080	2154	2480_1_95|586092|7242_A04_35|5723_M04_114
124	SVTKYMSIFTMDW	5039.67	14	12	10,11,12	4637	4627	4564	5772	5352	5286	2661	2635	2480	2480_1_91|585768|7238_F04_53|5722_O16_20
125	EWWQYLSMGWPYD	5038.33	13	14	1,2,3	4503	4971	4855	4809	5553	5539	3410	3814	3832	2480_1_93|585972|7240_G04_35|5723_H04_122
126	AELSTQSGFIIAF	5037	15	14	4,5,6	5151	5096	5077	4926	4971	5001	2798	2856	2915	2480_1_93|585928|7240_C08_26|5723_F08_30
127	YAGEGLSWMHNNL	5036.33	1	13	16,17,18	4472	4723	4606	5165	5625	5627	4128	4374	4454	2480_1_92|585893|7239_H09_26|5723_D21_89
128	EERSYFSDVEQPT	5035.17	14	7	16,17,18	4983	5310	5647	4772	4702	4797	2604	2618	2631	2480_1_86|585296|7233_F12_98|5721_K24_113
129	PEFWEQSPREFWT	5033.33	12	8	10,11,12	4156	4472	4072	5632	5909	5959	3280	3375	3146	2480_1_87|585335|7234_B03_124|5721_M15_101
130	WIVHFLSEDPKFD	5025.17	3	7	7,8,9	4409	4606	4534	5514	5653	5435	4066	4192	4012	2480_1_86|585257|7233_C09_83|5721_J09_167
131	IMDHQYSANNDFI	5021.17	14	7	10,11,12	4805	4726	4766	5626	5282	4922	2821	2664	2699	2480_1_86|585288|7233_F04_71|5721_K16_62
132	AQLSAHSRRVGVQ	5020.33	14	14	16,17,18	4945	4654	4757	5416	5270	5080	2832	2817	2778	2480_1_93|585968|7240_F12_31|5723_G24_52
133	YTFEWKSWEMNLW	5018.17	6	10	13,14,15	4758	5029	4739	5293	5207	5083	3170	3187	3110	2480_1_89|585578|7236_F06_46|5722_G18_29
134	NTAMMESIWKSWF	4298.5	14	16	4,5,6	3749	3809	3941	6688	6190	5695	2243	2353	2385	2480_1_95|586144|7242_E08_42|5723_O08_29
135	HGSHIYSAPFYYP	5006	8	14	4,5,6	4576	4627	4551	5360	5580	5342	2854	2698	2468	2480_1_93|585902|7240_A06_35|5723_E06_147
136	FEAFRISQYNAGW	4999.5	7	12	16,17,18	4684	4955	5017	4937	5160	5244	2808	2772	2801	2480_1_91|585750|7238_D10_60|5722_N22_45
137	MYRSWSSRQIESW	4999.33	15	7	1,2,3	5485	5366	5361	4538	4626	4620	2497	2489	2463	2480_1_86|585252|7233_C04_40|5721_J04_42
138	KEPIQMSLLMQNV	4800.8	14	7	4,5,6	4139	4437	4541	5936	5559	5328	2784	2983	2962	2480_1_86|585280|7233_E08_43|5721_K08_70
139	WETAMISSNWYTS	4987.83	14	5	4,5,6	4453	4582	4632	5268	5498	5494	2873	3086	3039	2480_1_84|585088|7231_E08_52|5721_C08_58
140	PDYYEWSRNNVIS	4986.5	15	13	1,2,3	4846	5127	5116	4824	4892	5114	2758	2706	2671	2480_1_92|585828|7239_C04_116|5723_B04_77
141	DRMWVASIWDGNY	4983	16	8	13,14,15	5162	5072	4987	4977	4957	4743	2573	2538	2582	2480_1_87|585340|7234_B08_45|5721_M20_79
142	QEVFLYSHQRYWA	4980.17	6	6	10,11,12	4508	4701	4635	5072	5431	5534	3109	3188	2955	2480_1_85|585190|7232_F02_49|5721_G14_64
143	FYPYIYSMPHRWT	4978	11	9	13,14,15	5166	4841	4763	4876	5065	5157	2865	2805	2657	2480_1_88|585459|7235_D07_41|5722_B19_93
144	KFEGLESGRIYWK	4974.5	15	3	13,14,15	4956	5057	4933	4877	5081	4943	2595	2607	2614	2480_1_82|584884|7229_D08_92|5720_J20_126
145	HMQTKVSSLMIFF	4972.5	11	7	10,11,12	4558	4652	4359	5399	5653	5214	3523	3866	3364	2480_1_86|585263|7233_D03_31|5721_J15_42
146	VGFPPASAIETLW	4966.83	10	12	4,5,6	4672	4786	4566	5349	5398	5030	3115	3142	2946	2480_1_91|585759|7238_E07_134|5722_O07_124
147	YQLLYNSIFLYAH	4966.67	4	17	4,5,6	4269	4320	4612	5308	5470	5821	2985	3224	3274	2480_1_96|586189|7243_A05_38|5724_A05_36
148	LMYGFASWHRYMK	4956.5	15	13	7,8,9	5118	4949	5062	5083	5006	4521	2946	2781	2818	2480_1_92|585836|7239_C12_94|5723_B12_83
149	KKIDSMSYFLRDL	4956.33	15	4	7,8,9	4941	5124	5053	4909	4932	4779	2709	2709	2787	2480_1_83|584972|7230_C12_84|5720_N12_118
150	REKQMRSNSVDHE	4954.33	11	16	4,5,6	4691	4847	4706	5089	5293	5100	2835	2950	2782	2480_1_95|586119|7242_C07_36|5723_N07_86
151	GHKYMPSDHWHQV	4952.5	16	7	7,8,9	5113	4794	4542	5214	5098	4954	2679	2405	2345	2480_1_86|585236|7233_A12_70|5721_I12_138
152	IMMNPESRIHNHY	4952.33	15	8	4,5,6	5041	5218	5394	4751	4542	4768	2490	2490	2389	2480_1_87|585352|7234_C08_90|5721_N08_135
153	QESPDASMVRQEL	4951.33	16	10	4,5,6	4803	4878	4896	5035	5161	4935	2329	2214	2249	2480_1_89|585520|7236_A08_46|5722_E08_103
154	TNNNQPSDGMASF	4940	3	16	1,2,3	4232	4333	4200	5484	5888	5503	3516	3557	3433	2480_1_95|586113|7242_C01_66|5723_N01_98
155	PYFYPESERTWFM	4934.5	4	9	16,17,18	4233	4405	3813	5874	6120	5162	4358	4710	3927	2480_1_88|585437|7235_B09_92|5722_A21_111
156	RRTHGESMDLLNE	4927.83	14	12	16,17,18	4809	4752	4740	5153	5169	4944	2601	2563	2587	2480_1_91|585776|7238_F12_74|5722_O24_90
157	PSKLADSSLHRNY	4923.33	15	9	16,17,18	4993	5019	5241	4698	4741	4848	2040	2093	2069	2480_1_88|585464|7235_D12_33|5722_B24_52
158	VWPEADSSLPMED	4919.5	14	6	13,14,15	4812	4964	4843	4967	4983	4948	2908	2936	2876	2480_1_85|585196|7232_F08_68|5721_G20_134
159	LVKIQVSDPMTFD	4909	15	14	1,2,3	4918	4920	4935	4879	4941	4861	2621	2636	2732	2480_1_93|585924|7240_C04_38|5723_F04_32
160	MKPTGVSQWMEDM	4904.83	15	9	10,11,12	5277	5353	5135	4623	4501	4540	2671	2490	2491	2480_1_88|585456|7235_D04_63|5722_B16_111
161	FYDKYPSLLARIM	4904.17	16	8	10,11,12	5023	4872	4841	5080	4848	4761	2277	2126	2403	2480_1_87|585336|7234_B04_80|5721_M16_162
162	DGSTRHSEKSMSL	4892.33	14	2	16,17,18	4967	5114	5137	4654	4720	4762	2631	2789	2486	2480_1_81|584816|7228_F12_91|5720_G24_90
163	NNIFGPSLQDRLV	4890	7	12	1,2,3	4458	4606	4644	5290	5202	5140	2791	2951	3122	2480_1_91|585730|7238_C02_88|5722_N02_57
164	YLNDNDSTVLAEW	4889.5	10	6	13,14,15	4269	4571	4776	5081	5246	5394	3236	3580	3588	2480_1_85|585195|7232_F07_72|5721_G19_75
165	KTEQTWSTPVAWD	4877.17	3	10	4,5,6	4959	3983	3924	6013	5284	5100	4517	3703	3593	2480_1_89|585541|7236_C05_51|5722_F05_91
166	QQFFMESEWFPIW	4876	2	7	10,11,12	4274	4293	4428	5482	5270	5509	4893	4845	5204	2480_1_86|585285|7233_F01_54|5721_K13_37
167	DETTIWSSYAEFW	4876	16	17	13,14,15	5284	5380	5192	4534	4676	4190	2810	2777	2470	2480_1_96|586204|7243_B08_92|5724_A20_87
168	PNENHSSGIPPEH	4875.17	16	10	1,2,3	4871	4943	4927	4731	4930	4849	2063	2384	2410	2480_1_89|585516|7236_A04_79|5722_E04_142
169	EWDRLNSFNNNHH	4870.33	10	11	13,14,15	4497	4790	4684	4818	5321	5112	2803	2966	2803	2480_1_90|585675|7237_F07_66|5722_K19_94
170	TYVLWWSLEKLNI	4870	7	8	1,2,3	4012	4438	5057	4736	5183	5794	2747	2950	3478	2480_1_87|585346|7234_C02_50|5721_N02_38
171	IGHMSKSAWWHTD	4869.17	15	6	13,14,15	4735	4980	5030	4690	4907	4873	2349	2420	2368	2480_1_85|585172|7232_D08_51|5721_F20_101
172	NWQVKDSIDTNAM	4866.5	3	9	4,5,6	5003	4095	3981	5859	5210	5051	4581	4017	3688	2480_1_88|585445|7235_C05_67|5722_B05_95
173	NMHTDGSEGYKSD	4866.5	3	16	16,17,18	4531	4331	4441	5389	5323	5184	3048	2913	2859	2480_1_95|586133|7242_D09_36|5723_N21_78
174	VRDIPMSYIWISM	4862	16	7	10,11,12	4926	4705	4786	4967	4894	4894	2150	2070	2239	2480_1_86|585240|7233_B04_92|5721_I16_41
175	GTKEYYSMQHSRW	4861.67	7	2	4,5,6	4169	4144	3879	5770	5722	5486	3352	3253	3118	2480_1_81|584774|7228_C06_66|5720_F06_101
176	APSYYWSAAGLGR	4858.67	12	16	13,14,15	4784	4730	4552	5137	5106	4843	2948	3047	2787	2480_1_95|586107|7242_B07_53|5723_M19_89
177	KDIYWSSWDGPPE	4851.67	10	7	10,11,12	4125	4472	4723	4977	5270	5543	3270	3343	3252	2480_1_86|585287|7233_F03_84|5721_K15_155
178	EIYRVTSFKVLNE	4850.67	15	2	16,17,18	4791	4596	4650	4884	5018	5165	2621	2513	2607	2480_1_81|584792|7228_D12_81|5720_F24_179
179	QHDFNASAYTDEY	4850.5	7	14	16,17,18	4628	4615	4457	4961	5253	5189	2834	2777	2714	2480_1_93|585942|7240_D10_54|5723_F22_73
180	YGEKVESNMPWGD	4848	15	16	16,17,18	5023	5104	5037	4641	4705	4578	2295	2325	2399	2480_1_95|586136|7242_D12_58|5723_N24_120
181	VLVPRMSIHLWNT	4838.5	14	13	16,17,18	4715	4687	4679	5100	4927	4923	2582	2532	2661	2480_1_92|585872|7239_F12_68|5723_C24_40
182	RSLYSQSLKIVYG	4833	14	8	7,8,9	4306	4336	4372	5350	5414	5220	2650	2834	2640	2480_1_87|585380|7234_E12_63|5721_O12_59
183	NNEVDPSKDNSPW	4832.33	13	15	10,11,12	3936	4324	3968	5446	5727	5593	3109	3229	3084	2480_1_94|586080|7241_H04_106|5723_L16_145
184	PDFRFQSLMPEGG	4831.17	7	15	4,5,6	5151	5076	5139	4739	4617	4265	3254	3337	3070	2480_1_94|586022|7241_C06_61|5723_J06_197
185	QRMQAPSWAETYQ	4829	10	14	16,17,18	4913	4960	4662	4726	4903	4810	2844	2893	2800	2480_1_93|585967|7240_F11_45|5723_G23_85
186	WDSMLMSYNFHLA	4828.5	16	5	13,14,15	4793	4723	4552	5007	4971	4925	2341	2542	2545	2480_1_84|585052|7231_B08_131|5721_A20_85
187	DPGLKPSNQHYSI	4828.5	15	6	7,8,9	5151	5068	4699	4890	4671	4492	2499	2661	2667	2480_1_85|585164|7232_C12_77|5721_F12_170
188	DSYPPNSKQMFDE	4827.67	11	12	16,17,18	4384	4467	4154	5043	5503	5415	2848	3107	3062	2480_1_91|585751|7238_D11_109|5722_N23_149
189	EFAQNFSRAIQII	4817.33	14	14	7,8,9	3810	4080	4419	5312	5549	5734	2508	2433	2624	2480_1_93|585956|7240_E12_29|5723_G12_37
190	SELNDGSPSNKSN	4815.83	14	5	13,14,15	4611	4580	4564	4822	5296	5022	2895	3089	2828	2480_1_84|585100|7231_F08_66|5721_C20_147
191	DRWLDTSQRYWTP	4811.67	8	10	1,2,3	4391	4606	4385	5048	5250	5190	3060	2992	2931	2480_1_89|585514|7236_A02_75|5722_E02_118
192	VSPAPASRTTINT	4806.5	15	6	16,17,18	4849	4728	4539	4910	4853	4960	2244	2246	2363	2480_1_85|585176|7232_D12_62|5721_F24_92
193	WQVPSASSAMGYF	4796.17	16	15	1,2,3	4833	4790	4765	4824	4820	4745	2116	2042	2008	2480_1_94|585996|7241_A04_31|5723_I04_42
194	IVWAPGSSEHWMI	4795	2	15	4,5,6	4033	4104	4466	5292	5292	5583	3987	4053	4332	2480_1_94|586045|7241_E05_83|5723_K05_28
195	HSHVVTSEHFEAM	4449	14	8	4,5,6	3885	3876	4097	6509	5279	5108	2421	2537	2547	2480_1_87|585376|7234_E08_73|5721_O08_69
196	ARVKKFSMSFIHV	4791	3	12	1,2,3	4038	4211	4059	5381	5511	5546	3742	3876	3942	2480_1_91|585729|7238_C01_35|5722_N01_43
197	TKIVMISARYPDA	4789.33	14	8	13,14,15	4695	4347	4788	4977	4937	4992	2428	2229	2423	2480_1_87|585388|7234_F08_42|5721_O20_47
198	QKPMNDSRNGSSF	4787.33	15	15	1,2,3	5166	4625	4575	4873	4649	4836	2740	2434	2555	2480_1_94|586020|7241_C04_52|5723_J04_142
199	SDTDYWSEKFGIM	4782.33	15	7	7,8,9	5440	5030	4848	4671	4417	4288	2667	2674	2585	2480_1_86|585260|7233_C12_65|5721_J12_97
200	RMKAAYSLFTYSF	4781.67	16	5	1,2,3	4350	4639	4519	4936	5100	5146	2218	2460	2477	2480_1_84|585036|7231_A04_44|5721_A04_20
201	YLMEDWSNKHMKQ	4781.17	16	5	4,5,6	4573	4614	4448	5006	5042	5004	2571	2715	2558	2480_1_84|585040|7231_A08_112|5721_A08_140
202	LHPQLKSHYYSWS	4775.67	13	6	10,11,12	4273	4297	4183	5140	5363	5398	2894	3057	2795	2480_1_85|585216|7232_H04_87|5721_H16_119
203	EMLPAESDRKMTF	4766.33	15	9	4,5,6	5071	5039	4943	4626	4447	4472	2526	2328	2478	2480_1_88|585448|7235_C08_116|5722_B08_170
204	ITENNISAGDLNE	4765.33	4	16	1,2,3	4294	4382	4314	4972	5339	5291	2857	2959	3239	2480_1_95|586089|7242_A01_56|5723_M01_79
205	VAWGPFSHHSMAS	4764.83	14	6	7,8,9	4318	4237	4261	5296	5324	5153	2815	2776	2642	2480_1_85|585188|7232_E12_66|5721_G12_186
206	ATATHFSHPQPTW	4757.33	15	11	13,14,15	4847	5071	4964	4587	4564	4511	2357	2365	2307	2480_1_90|585652|7237_D08_113|5722_J20_139
207	GADGWSSVDEETL	4757	15	15	16,17,18	4797	4809	4897	4410	4670	4959	2093	2233	2261	2480_1_94|586040|7241_D12_45|5723_J24_72
208	SGSTVVSFTYRFL	4755.83	14	9	13,14,15	4670	4283	4480	5294	4989	4819	2373	2247	2285	2480_1_88|585484|7235_F08_36|5722_C20_23
209	PKFWHTSFGINYT	4754.83	10	8	13,14,15	3944	4186	4080	5390	5536	5393	2972	3094	2910	2480_1_87|585387|7234_F07_58|5721_O19_60
210	WIVNESSRWFFDE	4753.67	3	5	1,2,3	3870	4179	4258	5284	5519	5412	4248	4294	4371	2480_1_84|585057|7231_C01_114|5721_B01_44
211	NANTKTSFFNPDD	4753.5	16	12	4,5,6	4805	4773	4589	4663	4898	4793	2326	2245	2148	2480_1_91|585712|7238_A08_103|5722_M08_117
212	VRLTFPSRMFDMW	4753	6	16	16,17,18	4120	4430	4758	4857	5099	5254	2593	2591	2639	2480_1_95|586158|7242_F10_66|5723_O22_68
213	IPWFVQSKWNALP	4747	3	9	13,14,15	4085	4154	4244	5269	5414	5316	3357	3457	3435	2480_1_88|585457|7235_D05_45|5722_B17_97
214	YYSDNRSGKIYPW	4746.5	2	11	10,11,12	4263	4453	4458	4995	5139	5171	4139	4253	4022	2480_1_90|585669|7237_F01_63|5722_K13_131
215	QYDFDDSHMYSKP	4745.67	16	7	13,14,15	4680	4567	4866	4782	4878	4701	2452	2494	2619	2480_1_86|585244|7233_B08_45|5721_I20_140
216	HAPITISAITWQW	4745.67	15	12	1,2,3	4837	4597	4791	4746	4726	4777	2606	2512	2619	2480_1_91|585732|7238_C04_59|5722_N04_37
217	TMPNMRSSGNTKP	4737.67	15	2	4,5,6	4862	4994	4770	4591	4614	4595	2445	2676	2567	2480_1_81|584776|7228_C08_73|5720_F08_147
218	LWMRPNSKFIVQE	4734.17	14	12	13,14,15	4328	4414	4382	5095	5016	5170	2484	2508	2456	2480_1_91|585772|7238_F08_32|5722_O20_25
219	RFYWNLSQFWWND	4730.67	16	13	4,5,6	4800	4854	4531	4681	4812	4706	2219	2051	2071	2480_1_92|585808|7239_A08_54|5723_A08_21
220	YPVKKISHGQGPR	4729.5	2	16	16,17,18	4432	4238	4307	5134	5144	5122	3278	3535	3481	2480_1_95|586157|7242_F09_38|5723_O21_91
221	GGDESLSEVAKHK	4725	15	8	7,8,9	5169	4855	4970	4566	4417	4373	2566	2584	2745	2480_1_87|585356|7234_C12_85|5721_N12_96
222	QSLGMRSVTTWVL	4724.83	15	10	4,5,6	4869	4933	4775	4591	4700	4481	2435	2542	2527	2480_1_89|585544|7236_C08_30|5722_F08_29
223	FEHYDSSMLVHKW	4722.33	3	8	4,5,6	4227	4030	4085	5545	5436	5011	4213	3928	3838	2480_1_87|585349|7234_C05_98|5721_N05_47
224	YKKGVQSSDINWL	4720.5	14	3	13,14,15	4603	4676	4479	4806	4993	4766	3185	3087	2939	2480_1_82|584908|7229_F08_136|5720_K20_127
225	PEVYYESQTESML	4718.5	2	14	4,5,6	4092	4181	4286	5238	5134	5380	4219	4093	4385	2480_1_93|585949|7240_E05_33|5723_G05_61
226	MRHNGVSVQFTPL	4713.83	16	17	4,5,6	4800	4966	4819	4542	4570	4586	1944	1916	1918	2480_1_96|586192|7243_A08_111|5724_A08_118
227	NSIQDPSGKAEMD	4710.67	15	10	13,14,15	5020	4848	4582	4602	4732	4480	2362	2214	2018	2480_1_89|585556|7236_D08_81|5722_F20_135
228	FEYRDSSYHGYGT	4709.17	6	15	10,11,12	4081	4141	4200	5374	5361	5098	2334	2380	2330	2480_1_94|586054|7241_F02_38|5723_K14_104
229	AIWSQPSHIKTWD	4709	8	12	4,5,6	4517	4424	4279	5157	4943	4934	2799	2693	2617	2480_1_91|585710|7238_A06_80|5722_M06_80
230	YNSIDYSWRSLPA	4703.83	15	12	13,14,15	4797	4893	4881	4670	4527	4455	2341	2344	2211	2480_1_91|585748|7238_D08_84|5722_N20_80
231	FQQGPMSLRIGFE	4702.17	11	14	16,17,18	4453	4434	4138	5043	5158	4987	2262	2371	2289	2480_1_93|585943|7240_D11_37|5723_F23_34
232	WDGSWTSGFIMDL	4699.33	1	5	10,11,12	4223	4371	4487	4947	5197	4971	5128	5017	4987	2480_1_84|585117|7231_H01_51|5721_D13_61
233	GDDWGNSDERIHW	4698.67	16	16	4,5,6	4949	4847	4750	4563	4626	4457	2200	2068	2062	2480_1_95|586096|7242_A08_98|5723_M08_129
234	RGGSKGSNHNAAF	4698.17	3	8	1,2,3	3939	4114	4099	5319	5421	5297	4510	4705	4539	2480_1_87|585345|7234_C01_84|5721_N01_107
235	AHFQKTSTPTVHY	4698	14	4	4,5,6	4027	4387	4126	5114	5333	5201	2792	2872	2819	2480_1_83|584992|7230_E08_145|5720_O08_154
236	NFFMRHSMHWYLS	4696.67	15	8	13,14,15	4797	4652	4911	4464	4581	4775	2163	2080	2248	2480_1_87|585364|7234_D08_55|5721_N20_59
237	MSKGHGSIADLYH	4694.67	15	10	1,2,3	4668	4659	4810	4722	4600	4709	2595	2479	2464	2480_1_89|585540|7236_C04_46|5722_F04_136
238	VFTHVESWYGMIH	4694.17	7	16	1,2,3	4498	4596	4536	4933	4985	4617	2787	2690	2737	2480_1_95|586114|7242_C02_40|5723_N02_66
239	VAGMVSSYPDQIW	4691.67	13	10	13,14,15	4184	4537	4305	4925	5103	5096	3010	3074	2813	2480_1_89|585604|7236_H08_128|5722_H20_185
240	DAIWPESIMRLKH	4689.17	15	9	13,14,15	4895	4771	4975	4505	4470	4519	2288	2054	2107	2480_1_88|585460|7235_D08_51|5722_B20_88
241	EPRDRGSFPTDNW	4687	7	13	16,17,18	4493	4594	4446	4723	5018	4848	2603	2759	2675	2480_1_92|585846|7239_D10_169|5723_B22_171
242	FNKQYDSVHPVER	4686.33	10	14	4,5,6	4162	4512	4302	5239	5023	4880	2947	3084	3009	2480_1_93|585951|7240_E07_50|5723_G07_84
243	FLVYVYSMAANQQ	4685.67	14	9	16,17,18	4519	4508	4844	4755	4727	4761	2317	2283	2553	2480_1_88|585488|7235_F12_22|5722_C24_31
244	YMRGYYSGPNLTV	4682.83	12	17	1,2,3	4421	4212	4222	5152	5048	5042	2462	2453	2442	2480_1_96|586187|7243_A03_83|5724_A03_153
245	FYPTAVSAGHWLI	4682.17	9	16	7,8,9	4192	4221	4339	5128	5076	5137	3119	2937	2814	2480_1_95|586171|7242_G11_79|5723_P11_73
246	VAAVTYSRWLTIP	4677.83	15	4	4,5,6	4646	4749	4770	4523	4596	4783	2174	2266	2294	2480_1_83|584968|7230_C08_82|5720_N08_59
247	WPAWQISTIWDAT	4677.5	10	12	1,2,3	4152	4276	4169	5175	5221	5072	3001	2962	3108	2480_1_91|585755|7238_E03_65|5722_O03_48
248	DWRHWPSEDSWKT	4671.83	4	7	1,2,3	3992	4404	4330	5007	5194	5104	3592	3494	3582	2480_1_86|585225|7233_A01_70|5721_I01_92
249	DTKLTKSELMSRD	4669	14	15	7,8,9	3689	3929	4003	5438	5358	5597	2446	2327	2552	2480_1_94|586052|7241_E12_34|5723_K12_91
250	KAQHDWSGSTQWP	4668	16	3	1,2,3	4343	4399	4632	4909	4855	4870	2516	2627	2461	2480_1_82|584844|7229_A04_102|5720_I04_121
251	LKLPFISPVQENW	4663.17	6	15	4,5,6	3784	3853	3935	5552	5475	5380	2621	2768	2644	2480_1_94|586046|7241_E06_94|5723_K06_170
252	LGQPNGSTHYNWP	4662.67	12	9	1,2,3	3898	4009	3827	5378	5434	5430	2760	2836	2775	2480_1_88|585419|7235_A03_58|5722_A03_136
253	FHKQNASGMIDIL	4658.67	15	6	4,5,6	4640	4671	4804	4584	4628	4625	2348	2345	2351	2480_1_85|585160|7232_C08_48|5721_F08_124
254	DKQSPQSEWYKAQ	4658.5	1	4	10,11,12	4082	4399	4219	4943	5258	5050	5246	5558	5104	2480_1_83|585021|7230_H01_127|5720_P13_101
255	HSEAELSIRKPEI	4655	14	15	4,5,6	3567	3947	3940	5430	5502	5544	2188	2291	2240	2480_1_94|586048|7241_E08_76|5723_K08_139
256	GMFESISWEVGAA	4654.5	16	12	1,2,3	4539	4736	4589	4594	4703	4766	2176	2117	2176	2480_1_91|585708|7238_A04_64|5722_M04_40
257	QRPPHISQLQFPR	4652.67	3	16	13,14,15	4264	4397	4345	4732	5051	5127	2762	2980	2955	2480_1_95|586129|7242_D05_62|5723_N17_108
258	QMYFSVSHTPMKY	4650.5	10	11	16,17,18	4600	4523	4271	4893	4883	4733	2517	2514	2376	2480_1_90|585679|7237_F11_64|5722_K23_67
259	GNGTPLSSVQAPE	4649.17	14	10	16,17,18	4473	4514	4591	4740	4837	4740	2461	2509	2467	2480_1_89|585584|7236_F12_81|5722_G24_99
260	MNVDTWSAWFVDA	4645.67	9	11	13,14,15	3725	4238	4324	4926	5315	5346	2950	3141	3267	2480_1_90|585699|7237_H07_90|5722_L19_68
261	FVDEVRSRWDEAE	4644.83	8	6	4,5,6	4235	4336	4235	4875	5144	5044	3010	2635	2577	2480_1_85|585134|7232_A06_34|5721_E06_55
262	EQKANNSNHDWSN	4644.17	15	5	10,11,12	4669	4658	4547	4667	4635	4689	2562	2484	2300	2480_1_84|585072|7231_D04_69|5721_B16_107
263	QIPLPLSVYMNDP	4641.5	13	5	4,5,6	3986	4366	4376	4802	5205	5114	2667	2856	2843	2480_1_84|585112|7231_G08_50|5721_D08_169
264	RKDIHQSAFDTWL	4639	15	11	1,2,3	4642	4566	4589	4794	4503	4740	2579	2532	2572	2480_1_90|585636|7237_C04_93|5722_J04_63
265	PVEDPYSYKNYID	4632.33	3	8	10,11,12	4260	4195	4241	5107	4941	5050	3733	3633	3616	2480_1_87|585357|7234_D01_78|5721_N13_126
266	QRNGTKSKHYMVH	4631	14	11	10,11,12	4009	4135	4213	5349	5093	4987	2747	2637	2444	2480_1_90|585672|7237_F04_40|5722_K16_83
267	YAWDVGSITSRRS	4630	7	5	1,2,3	4021	4139	4135	4914	5091	5480	2840	3058	3216	2480_1_84|585058|7231_C02_101|5721_B02_109
268	YSDQSWSGDDPKI	4629.83	16	4	1,2,3	4317	4418	4414	4885	4956	4789	2255	2483	2356	2480_1_83|584940|7230_A04_135|5720_M04_135
269	TLNYSTSFKSAFD	4627.5	15	5	7,8,9	4736	4599	4584	4714	4624	4508	2336	2557	2513	2480_1_84|585068|7231_C12_85|5721_B12_84
270	HEVSQQSEAGFDQ	4627.17	8	13	4,5,6	4307	4400	3986	5086	5094	4890	2602	2642	2469	2480_1_92|585806|7239_A06_120|5723_A06_109
271	AKHYGYSYTLAHN	4626.83	11	15	16,17,18	4375	4449	4097	4779	5035	5026	2412	2484	2393	2480_1_94|586039|7241_D11_30|5723_J23_93
272	SGGFYFSLKDAWV	4621	2	11	13,14,15	4189	4205	4000	5192	5073	5067	4084	3889	3638	2480_1_90|585673|7237_F05_76|5722_K17_26
273	DGLGYFSGGGWRG	4620.33	13	14	13,14,15	4191	3913	4005	5521	5099	4993	2910	2575	2419	2480_1_93|585988|7240_H08_64|5723_H20_114
274	QRVFSASDMGWHF	4619.83	2	13	16,17,18	3890	4135	4095	5085	5294	5220	3437	3461	3527	2480_1_92|585869|7239_F09_38|5723_C21_43
275	GSAAIQSRYSLLP	4618.5	2	16	7,8,9	3766	3875	3964	5352	5323	5431	3714	3673	3847	2480_1_95|586145|7242_E09_44|5723_O09_78
276	TAYGGVSNMYYWK	4617.17	7	6	16,17,18	4458	4448	4211	4720	5068	4798	2716	2619	2521	2480_1_85|585174|7232_D10_77|5721_F22_80
277	NIIWEESFWTLTK	4615.33	7	15	7,8,9	5357	5413	5039	4116	3947	3820	3199	3272	3143	2480_1_94|586026|7241_C10_54|5723_J10_42
278	KLTWWLSPMDAMW	4613	9	12	10,11,12	3677	4045	3993	5283	5397	5283	3181	3333	3154	2480_1_91|585791|7238_H03_98|5722_P15_79
279	WNMDPESDFWVFF	4612.83	1	13	4,5,6	4074	4251	4098	5135	5142	4977	4380	4477	3865	2480_1_92|585877|7239_G05_39|5723_D05_43
280	APEHRMSRDFGLN	4609.67	15	6	1,2,3	4887	4860	4802	4221	4299	4589	2361	2340	2303	2480_1_85|585156|7232_C04_62|5721_F04_166
281	MRFHQSSAVKHRD	4606.33	7	15	13,14,15	4765	4651	4597	4321	4617	4687	2646	2689	2777	2480_1_94|586034|7241_D06_41|5723_J18_89
282	HLEYVQSYDRDDV	4603.33	5	14	13,14,15	3918	4527	4156	4765	5090	5164	3185	3292	3376	2480_1_93|585986|7240_H06_62|5723_H18_95
283	HNFKWDSVQMLSL	4602.67	8	15	7,8,9	4074	4105	3962	5257	5170	5048	2357	2306	2467	2480_1_94|586002|7241_A10_41|5723_I10_40
284	NYVGWHSFSDTWW	4598	6	8	10,11,12	4094	4385	4625	4407	4892	5185	2867	2771	3309	2480_1_87|585382|7234_F02_106|5721_O14_58
285	PDDIRHSADIQDK	4596.33	16	2	4,5,6	4704	4445	4031	5147	4756	4495	2587	2176	2060	2480_1_81|584752|7228_A08_33|5720_E08_48
286	SLNLDWSGYRYRD	4595.67	9	8	16,17,18	3817	3879	3808	5357	5529	5184	3062	3244	2857	2480_1_87|585415|7234_H11_87|5721_P23_101
287	RWYNAWSGQQELG	4594	9	6	7,8,9	3735	4009	3948	5205	5490	5177	3005	3228	3103	2480_1_85|585211|7232_G11_58|5721_H11_102
288	HYKQPPSVPWIME	4593.5	15	1	16,17,18	4265	4102	4437	4644	4904	5209	2251	2258	2632	2480_1_80|584696|7227_D12_67|5720_B24_47
289	LAKKAYSPWAPQD	4591.67	3	6	4,5,6	3850	4013	4180	5060	5084	5363	4045	3898	3988	2480_1_85|585157|7232_C05_53|5721_F05_145
290	TSVAGNSFWWKEI	4591.33	6	14	16,17,18	3925	4306	4580	4804	4864	5069	2645	2643	2728	2480_1_93|585966|7240_F10_38|5723_G22_64
291	YLKVHGSGIGKNF	4590.17	14	10	13,14,15	4446	4068	4394	4944	4952	4737	2374	2243	2268	2480_1_89|585580|7236_F08_69|5722_G20_109
292	VKAWPHSIPGNWV	4589.83	10	8	10,11,12	3605	4051	4138	5036	5354	5355	2976	2877	3037	2480_1_87|585383|7234_F03_107|5721_O15_115
293	PFPGDMSLATYLT	4588.17	14	3	1,2,3	3884	4214	4188	4887	5178	5178	2714	2792	2697	2480_1_82|584892|7229_E04_110|5720_K04_171
294	FNHDFMSILVDDE	4588.17	6	14	4,5,6	3839	3947	3995	5103	5429	5216	2843	2976	2835	2480_1_93|585950|7240_E06_27|5723_G06_26
295	KEWNYLSIYQGIS	4587.17	4	14	7,8,9	4233	4319	4561	5145	4755	4510	3173	3042	2902	2480_1_93|585905|7240_A09_49|5723_E09_88
296	HPREIRSSRPYWE	4587.17	16	15	7,8,9	4660	4765	4637	4570	4534	4357	1854	1928	1999	2480_1_94|586004|7241_A12_45|5723_I12_108
297	NLLAKVSILTRQF	4586.67	15	10	7,8,9	4697	4634	4820	4356	4394	4619	2438	2462	2532	2480_1_89|585548|7236_C12_35|5722_F12_31
298	FNIHKASHDDWVF	4585	4	3	4,5,6	4280	4539	4399	4762	4707	4823	3711	3795	3571	2480_1_82|584845|7229_A05_140|5720_I05_100
299	EWIDEHSQRSADR	4584.5	9	16	4,5,6	3951	4220	4179	4916	5119	5122	2857	3192	3130	2480_1_95|586167|7242_G07_64|5723_P07_107
300	SRYQGMSYILRVN	4583.17	11	13	13,14,15	4182	4473	4529	4723	4665	4927	2036	2112	2324	2480_1_92|585843|7239_D07_56|5723_B19_59
301	TDYWQVSPHEFLD	4580.17	8	17	10,11,12	4072	4060	3675	5655	5174	4845	2677	2612	2369	2480_1_96|586198|7243_B02_114|5724_A14_104
302	NMDSEASWGISRG	4578	2	2	7,8,9	4586	4413	4505	4608	4737	4619	4936	5096	5191	2480_1_81|584801|7228_E09_62|5720_G09_22
303	LQIPWMSEFADKD	4575.17	3	5	4,5,6	4077	4135	4079	5108	4955	5097	4174	4234	4106	2480_1_84|585061|7231_C05_114|5721_B05_150
304	VGYETLSTLIETQ	4572.17	8	16	1,2,3	3981	4236	3996	5052	5063	5105	2402	2563	2587	2480_1_95|586090|7242_A02_28|5723_M02_34
305	DDGEWASNWVLLF	4568.5	7	4	16,17,18	4151	4218	4128	4984	5137	4793	2803	2825	2682	2480_1_83|584982|7230_D10_109|5720_N22_61
306	YPLFPQSRDDLNQ	4563.83	5	8	16,17,18	3811	4145	4272	4857	5023	5275	3354	3613	3799	2480_1_87|585414|7234_H10_90|5721_P22_130
307	YQHEWISWPMLDK	4559.17	2	14	1,2,3	4103	4274	4196	4819	4898	5065	4074	4075	4236	2480_1_93|585945|7240_E01_35|5723_G01_93
308	QWQSHWSLDKYPD	4558.67	12	11	4,5,6	3894	3972	3796	5318	5475	4897	2849	2794	2531	2480_1_90|585615|7237_A07_113|5722_I07_126
309	VYGRMRSFRKLKQ	4557.5	15	3	16,17,18	4659	4304	4357	4717	4581	4727	2469	2424	2331	2480_1_82|584888|7229_D12_144|5720_J24_138
310	WLTAEVSGEQWLY	4555.5	11	8	7,8,9	4321	4564	4654	4670	4559	4565	3030	3278	3268	2480_1_87|585355|7234_C11_89|5721_N11_59
311	RENDHKSRRDEPE	4554.33	16	14	4,5,6	4649	4531	4346	4564	4606	4630	1946	1989	1910	2480_1_93|585904|7240_A08_42|5723_E08_167
312	KWTNAPSTSSSTK	4551.17	8	1	7,8,9	4154	4090	4062	5158	5090	4753	2967	2934	2788	2480_1_80|584658|7227_A10_102|5720_A10_168
313	SLGMYPSYYGDKH	4549.33	2	12	1,2,3	4584	4065	4054	5224	4819	4550	4518	4196	4101	2480_1_91|585753|7238_E01_126|5722_O01_168
314	KFKESPSLSIDLT	4548.5	15	5	4,5,6	4404	4551	4370	4647	4603	4716	2169	2184	2285	2480_1_84|585064|7231_C08_104|5721_B08_71
315	LHFHLRSPMKSYK	4546.83	10	9	13,14,15	4162	4231	4250	4931	4960	4747	2977	3017	2899	2480_1_88|585483|7235_F07_89|5722_C19_200
316	SKYYMWSDFWSTT	4544.67	16	5	16,17,18	4610	4693	4357	4768	4579	4261	2788	2704	2296	2480_1_84|585056|7231_B12_121|5721_A24_65
317	EPPFWHSKWSVQQ	4543.33	11	17	1,2,3	4262	4355	4707	4551	4585	4800	2363	2287	2470	2480_1_96|586211|7243_C03_85|5724_B03_59
318	HPTGPISPLPTGY	4543	10	14	10,11,12	4484	4604	4535	4332	4631	4672	2494	2623	2474	2480_1_93|585959|7240_F03_61|5723_G15_167
319	FIGYHTSVWDWMW	4537.83	11	8	10,11,12	4531	4431	4289	4470	4737	4769	3067	2985	2933	2480_1_87|585359|7234_D03_81|5721_N15_41
320	KGVHYNSNGILHT	4532.83	7	14	4,5,6	4732	4634	4528	4673	4530	4100	3107	2982	2889	2480_1_93|585926|7240_C06_61|5723_F06_142
321	KVYQYISDGNKWK	4532.5	6	3	16,17,18	3422	3467	3638	5379	5476	5813	2627	2715	2960	2480_1_82|584910|7229_F10_98|5720_K22_82
322	NRARLGSVLLDWH	4531.67	14	11	13,14,15	4133	4151	4444	4769	4760	4933	2300	2108	2372	2480_1_90|585676|7237_F08_58|5722_K20_46
323	FNFFILSLMFRQG	4531.33	3	14	1,2,3	3796	3843	3991	5119	5142	5297	3469	3610	3656	2480_1_93|585921|7240_C01_50|5723_F01_71
324	AGNIAQSNIEQGT	4531.17	11	15	1,2,3	4484	4001	4318	4818	4649	4917	2478	2152	2293	2480_1_94|586019|7241_C03_46|5723_J03_58
325	KPSMIASNGHDAK	4531	14	13	4,5,6	3647	3899	4036	5095	5062	5447	2468	2554	2665	2480_1_92|585856|7239_E08_38|5723_C08_103
326	SMFFFMSELQNTM	4526	15	3	10,11,12	4629	4516	4569	4309	4502	4631	2488	2428	2482	2480_1_82|584880|7229_D04_91|5720_J16_49
327	ANYHSGSWHMVDA	4519.83	7	12	4,5,6	4613	4678	4460	4770	4451	4147	3076	2932	2859	2480_1_91|585734|7238_C06_96|5722_N06_135
328	EMQWKISGNEASD	4518.33	8	16	7,8,9	3743	3851	3736	5306	5226	5248	2387	2417	2537	2480_1_95|586098|7242_A10_48|5723_M10_84
329	QWPDEESDVQPQI	4516.67	8	7	4,5,6	4195	4273	4304	4783	4710	4835	2723	2747	2587	2480_1_86|585230|7233_A06_63|5721_I06_101
330	LVDAVISTRSHME	4515.33	14	14	4,5,6	3623	3772	3882	5099	5302	5414	2343	2386	2527	2480_1_93|585952|7240_E08_30|5723_G08_83
331	KEPWKYSYTVVYP	4514.17	15	16	13,14,15	4742	4809	4846	4157	4214	4317	2305	2150	2209	2480_1_95|586132|7242_D08_33|5723_N20_70
332	RPSPNWSALPWEA	4510.5	6	12	10,11,12	4054	4285	4347	4900	4828	4649	2602	2543	2583	2480_1_91|585766|7238_F02_115|5722_O14_126
333	STLTWDSGMPHQA	4510.5	12	17	4,5,6	4174	4195	4130	4908	4844	4812	2486	2164	2190	2480_1_96|586191|7243_A07_125|5724_A07_112
334	GVRPGTSEIENVW	4508.83	4	15	1,2,3	4056	4135	4110	4812	4903	5037	2822	2915	3191	2480_1_94|585993|7241_A01_34|5723_I01_38
335	HAHHPVSKITEQD	4505	15	15	10,11,12	4558	4620	4563	4585	4477	4227	2464	2507	2436	2480_1_94|586032|7241_D04_50|5723_J16_97
336	AIAVNASEAVLLP	4504.83	7	11	4,5,6	4517	4228	4402	4824	4556	4502	2980	2913	2763	2480_1_90|585638|7237_C06_49|5722_J06_42
337	DRLPGASEDISFE	4500.83	6	7	10,11,12	3965	4188	4194	4646	4951	5061	2879	2959	3095	2480_1_86|585286|7233_F02_96|5721_K14_133
338	TIILSGSYWRRHV	4499.83	3	13	13,14,15	4111	4269	4297	4757	4724	4841	3165	3233	3100	2480_1_92|585841|7239_D05_69|5723_B17_61
339	VFHRTYSPQTTNF	4499.17	7	7	16,17,18	4379	4372	4042	4821	4647	4734	2576	2660	2527	2480_1_86|585270|7233_D10_66|5721_J22_69
340	DNQNYGSKPQNQK	4496.5	2	14	7,8,9	4151	4009	3912	5030	5032	4845	4135	4051	3880	2480_1_93|585953|7240_E09_45|5723_G09_103
341	MYLMQGSYHKWQV	4492	11	12	7,8,9	4279	4393	4314	4601	4862	4503	2516	2564	2381	2480_1_91|585739|7238_C11_71|5722_N11_81
342	RSSSMQSQMLNNA	4491	15	7	13,14,15	4180	4462	4657	4222	4677	4748	2144	2204	2319	2480_1_86|585268|7233_D08_60|5721_J20_85
343	NVSMAWSPFLHPT	4490.67	16	5	10,11,12	4126	4244	4498	4719	4618	4739	1870	1958	2155	2480_1_84|585048|7231_B04_150|5721_A16_172
344	HKAPWKSTWKLNT	4490	15	5	13,14,15	4337	4302	4292	4851	4632	4526	2383	2167	2103	2480_1_84|585076|7231_D08_28|5721_B20_90
345	EVSVYKSIMDDAV	4490	2	13	7,8,9	4271	4207	3965	4919	4732	4846	4199	4256	4027	2480_1_92|585857|7239_E09_29|5723_C09_57
346	GTKVEYSIHPIVL	4489.83	2	7	7,8,9	4040	4216	4027	4610	4830	5216	4571	4702	4787	2480_1_86|585281|7233_E09_65|5721_K09_94
347	QPHPNMSIPNIRN	4489	15	11	10,11,12	4440	4467	4522	4379	4514	4612	2533	2321	2325	2480_1_90|585648|7237_D04_56|5722_J16_111
348	SNTVPVSIHYSYS	4487.67	14	6	10,11,12	4167	4032	4256	5014	4752	4705	2560	2508	2673	2480_1_85|585192|7232_F04_47|5721_G16_57
349	RLWRTFSSELRMY	4487	15	10	16,17,18	4571	4731	4482	4424	4234	4480	2043	1986	1922	2480_1_89|585560|7236_D12_23|5722_F24_19
350	MGPFSWSHNELFL	4485.33	4	9	10,11,12	4082	4094	3630	4977	5110	5019	3281	3353	3308	2480_1_88|585429|7235_B01_135|5722_A13_88
351	WKDGHTSFDANLT	4484.5	15	12	7,8,9	4497	4365	4394	4836	4529	4286	2569	2537	2527	2480_1_91|585740|7238_C12_93|5722_N12_88
352	QMYQWWSQWLYVH	4483.67	11	6	7,8,9	3923	4397	5088	4259	4357	4878	2794	3096	3650	2480_1_85|585163|7232_C11_40|5721_F11_58
353	HLVHQGSRHMYWQ	4483.5	2	8	13,14,15	3957	3815	3708	5188	5153	5080	4358	4263	3932	2480_1_87|585385|7234_F05_99|5721_O17_128
354	HATWNTSDHDPAM	4480.17	10	15	13,14,15	4234	4267	4691	4472	4461	4756	2402	2423	2648	2480_1_94|586059|7241_F07_100|5723_K19_186
355	GYLEKSSLYRNHI	4476.17	10	16	4,5,6	3734	3998	4088	5091	5024	4922	2660	2877	2830	2480_1_95|586143|7242_E07_54|5723_O07_95
356	FDWTDLSHAYVPK	4475.67	15	1	13,14,15	4197	4342	4345	4544	4741	4685	2083	2259	2319	2480_1_80|584692|7227_D08_55|5720_B20_64
357	APPIHRSHPRDAG	4475	15	4	13,14,15	4546	4335	4214	4589	4545	4621	2472	2229	2137	2480_1_83|584980|7230_D08_97|5720_N20_114
358	MNYNQASPVNWDT	4474.5	7	7	7,8,9	4525	4211	3969	5335	4502	4305	3383	2664	2559	2480_1_86|585258|7233_C10_77|5721_J10_130
359	GAHHEESKNDSGE	4472.83	10	8	16,17,18	3888	3921	3632	5104	5081	5211	2912	2747	2604	2480_1_87|585391|7234_F11_99|5721_O23_119
360	YIEGHKSGMVTSY	4472.5	15	2	7,8,9	4585	4470	4350	4674	4460	4296	2470	2574	2370	2480_1_81|584780|7228_C12_18|5720_F12_16
361	KFVSIESFHQIDE	4472.33	14	11	4,5,6	3551	3716	4029	4959	5316	5263	2334	2378	2780	2480_1_90|585664|7237_E08_38|5722_K08_43
362	LNAANFSFPPEAQ	4468.67	11	7	1,2,3	4082	3616	3724	5474	5075	4841	2542	2257	2325	2480_1_86|585251|7233_C03_84|5721_J03_128
363	IFHFGVSGKLFKR	4468.5	2	16	10,11,12	4031	3859	3907	5283	4934	4797	3307	3216	3105	2480_1_95|586149|7242_F01_70|5723_O13_71
364	IRNDPESPNHFIG	4467.17	8	16	4,5,6	3890	3939	3933	4979	4910	5152	2445	2252	2281	2480_1_95|586094|7242_A06_31|5723_M06_85
365	VSAHFLSDHEFDQ	4464.17	7	13	4,5,6	4667	4412	4449	4729	4510	4018	3060	2991	2802	2480_1_92|585830|7239_C06_105|5723_B06_102
366	VYATMKSNMTYFN	4463.5	14	6	4,5,6	3545	3859	4066	5123	5074	5114	2678	2718	2771	2480_1_85|585184|7232_E08_47|5721_G08_67
367	AEWDIFSGPEDPG	4463.5	1	14	4,5,6	3870	4046	3974	4865	5029	4997	4123	4161	3822	2480_1_93|585973|7240_G05_60|5723_H05_129
368	KLHSPGSFFNEPS	4458.33	11	13	7,8,9	4219	4312	4215	4546	4777	4681	2463	2412	2274	2480_1_92|585835|7239_C11_102|5723_B11_136
369	YPKNVMSPWKSYW	4456.83	11	4	13,14,15	4629	4667	4457	4151	4395	4442	3167	3052	2928	2480_1_83|584979|7230_D07_128|5720_N19_160
370	LGQWMYSGAESGK	4456.17	15	8	10,11,12	4679	4743	4652	4180	4223	4260	2536	2353	2227	2480_1_87|585360|7234_D04_66|5721_N16_98
371	TMGNVDSMRSDKT	4455.17	15	16	1,2,3	4479	4310	4345	4748	4427	4422	2463	2247	2275	2480_1_95|586116|7242_C04_46|5723_N04_101
372	LKDHPWSVDVTFL	4453.67	8	15	4,5,6	3866	3742	3859	5001	5137	5117	2511	2292	2292	2480_1_94|585998|7241_A06_50|5723_I06_22
373	MGPRLFSFGQNRP	4450.33	7	10	4,5,6	4568	4158	4268	4907	4419	4382	3058	2987	2699	2480_1_89|585542|7236_C06_37|5722_F06_136
374	PTRKSHSIHYSQW	4450.17	16	13	7,8,9	4591	4445	4207	4525	4570	4363	2016	2032	2029	2480_1_92|585812|7239_A12_95|5723_A12_71
375	IRKNAPSIDVMFE	4449.17	7	14	7,8,9	4949	4886	4705	4064	4103	3988	3097	3213	3020	2480_1_93|585930|7240_C10_41|5723_F10_75
376	FLEGVNSPFSFRG	4448.17	3	2	1,2,3	4074	4197	4056	4822	4869	4671	4490	4721	4412	2480_1_81|584769|7228_C01_68|5720_F01_86
377	YAYQAGSFLDKWF	4448.17	14	3	10,11,12	4134	4151	4370	4536	4708	4790	2640	2756	2806	2480_1_82|584904|7229_F04_87|5720_K16_49
378	FTNWDKSAPHIAG	4447.83	7	9	7,8,9	4628	4230	4267	4934	4420	4208	2974	2785	2611	2480_1_88|585450|7235_C10_98|5722_B10_125
379	KYTNLLSYKKIPP	4447.67	15	14	16,17,18	4416	4509	4585	4305	4379	4492	2007	2015	1999	2480_1_93|585944|7240_D12_55|5723_F24_59
380	NNELDFSREKAMD	4446.5	16	6	10,11,12	3980	4201	4421	4680	4708	4689	1916	1997	2288	2480_1_85|585144|7232_B04_43|5721_E16_96
381	VDYMMASGWIATG	4443.67	2	9	16,17,18	3661	3618	4048	4805	5127	5403	3597	3744	4344	2480_1_88|585485|7235_F09_61|5722_C21_58
382	YWQNEMSWKMQIS	4440.83	9	12	13,14,15	3568	3749	3728	5174	5195	5231	3048	2940	2880	2480_1_91|585795|7238_H07_90|5722_P19_73
383	LVGRTWSPFLING	4435.5	1	4	16,17,18	3962	4151	4008	4587	4991	4914	4605	4811	4707	2480_1_83|585029|7230_H09_133|5720_P21_156
384	NFHPNQSFITKKK	4434	3	15	4,5,6	3907	3801	3619	5383	5123	4771	3724	3213	2970	2480_1_94|586021|7241_C05_85|5723_J05_123
385	FLWKGTSVLIIVQ	4432.67	15	1	7,8,9	4637	4403	4216	4443	4504	4393	2423	2435	2231	2480_1_80|584684|7227_C12_96|5720_B12_141
386	TLMQYLSFMPGTY	4432.17	11	14	10,11,12	4028	4067	4309	4725	4751	4713	2097	1954	2010	2480_1_93|585935|7240_D03_31|5723_F15_34
387	ELYTQTSMYYLRD	4431.33	4	9	1,2,3	3872	4187	4369	4647	4680	4833	3120	3084	3173	2480_1_88|585417|7235_A01_83|5722_A01_53
388	FTKYMNSIFVASM	4430.67	4	13	4,5,6	4124	4054	4009	4844	4800	4753	3170	3126	2934	2480_1_92|585805|7239_A05_56|5723_A05_29
389	FSPQISSPPNSEF	4430.33	13	15	16,17,18	3893	4024	3945	4868	4730	5122	2457	2426	2330	2480_1_94|586088|7241_H12_64|5723_L24_112
390	NDRHISSKQQGTW	4425.17	10	15	10,11,12	4450	4332	4406	4270	4543	4550	2506	2503	2514	2480_1_94|586055|7241_F03_35|5723_K15_66
391	WNQYLWSQIVKNI	4423	11	10	16,17,18	4050	4034	3907	4914	4720	4913	2742	2851	2705	2480_1_89|585559|7236_D11_22|5722_F23_26
392	HDVQAVSHVWEAN	4419.33	8	17	4,5,6	3927	3891	3896	4915	4859	5028	2448	2299	2406	2480_1_96|586190|7243_A06_48|5724_A06_43
393	HVYDYDSEYRRPQ	4419	7	8	16,17,18	4357	4334	3967	4687	4656	4513	2651	2550	2452	2480_1_87|585366|7234_D10_76|5721_N22_139
394	MHILWSSKYSMVQ	4417	13	13	10,11,12	3474	3819	3740	5118	5173	5178	2855	2875	2929	2480_1_92|585888|7239_H04_45|5723_D16_58
395	FISWNKSGAQDAY	4415.33	13	16	7,8,9	3562	3681	3615	5149	5309	5176	2689	2644	2687	2480_1_95|586172|7242_G12_87|5723_P12_111
396	KKWSMPSGYHREF	4414.17	7	15	16,17,18	4262	4112	4064	4553	4722	4772	2747	2563	2350	2480_1_94|586038|7241_D10_43|5723_J22_166
397	KVIDKNSHQDRGA	4410.67	4	17	1,2,3	3996	3818	3932	4856	4876	4986	2599	2696	2765	2480_1_96|586185|7243_A01_123|5724_A01_89
398	NYKYHVSQLTANK	4410.33	11	14	1,2,3	4390	4104	4205	4787	4515	4461	2494	2225	2273	2480_1_93|585923|7240_C03_54|5723_F03_93
399	WVIRNVSVIWPAD	4408.33	16	6	7,8,9	4443	4048	3929	4809	4631	4590	2360	1982	1914	2480_1_85|585140|7232_A12_37|5721_E12_53
400	MVESEQSWIHWNW	4407.5	11	7	7,8,9	3910	4376	4456	4323	4448	4932	2856	3063	3374	2480_1_86|585259|7233_C11_98|5721_J11_64
401	DDSSWESEEDQKA	4406.67	16	10	7,8,9	4417	4171	4202	4736	4591	4323	2149	2169	2175	2480_1_89|585524|7236_A12_63|5722_E12_87
402	IRDSWHSQKVSFH	4404	16	13	1,2,3	4267	4410	4476	4381	4516	4374	1902	1847	1977	2480_1_92|585804|7239_A04_100|5723_A04_76
403	GWNESRSTIIDAH	4401.67	11	16	1,2,3	4293	4165	4210	4659	4470	4613	2475	2302	2430	2480_1_95|586115|7242_C03_37|5723_N03_43
404	FILISSSGLELNW	4401	14	9	4,5,6	3491	3706	3885	5071	5149	5104	2242	2306	2532	2480_1_88|585472|7235_E08_65|5722_C08_30
405	PFSWERSESITDE	4399.83	10	13	13,14,15	4010	4113	4171	4578	4601	4926	2379	2561	2498	2480_1_92|585867|7239_F07_32|5723_C19_47
406	LHIKYPSNATLPL	4396.5	3	14	7,8,9	3969	3706	3507	5342	5023	4832	3233	3140	2986	2480_1_93|585929|7240_C09_49|5723_F09_120
407	EMMDENSWGRRMF	4392	16	4	4,5,6	4192	4172	4079	4787	4607	4515	2298	2299	2167	2480_1_83|584944|7230_A08_171|5720_M08_217
408	LIRAWYSGIRRNG	4391.17	2	13	1,2,3	4254	3767	3934	4992	4679	4721	4272	4125	4248	2480_1_92|585849|7239_E01_54|5723_C01_58
409	RTFREFSMQKYDL	4388.83	3	13	4,5,6	3692	3818	3630	5113	5066	5014	3584	3515	3347	2480_1_92|585829|7239_C05_53|5723_B05_49
410	WTYNIWSRMRHLF	4387.5	7	11	16,17,18	4015	4109	4376	4314	4509	5002	2366	2537	2823	2480_1_90|585654|7237_D10_30|5722_J22_33
411	HTTFLYSARNQWK	4385.83	12	10	1,2,3	3911	3654	3662	5043	5045	5000	2719	2859	2854	2480_1_89|585515|7236_A03_62|5722_E03_56
412	RFEEMNSNNYQIN	4385.5	9	14	10,11,12	3566	3843	3675	4910	5257	5062	2753	2930	2778	2480_1_93|585983|7240_H03_53|5723_H15_44
413	ILNRQYSLRDESD	4384.67	6	13	16,17,18	3761	4231	4361	4319	4728	4908	2519	2488	2612	2480_1_92|585870|7239_F10_30|5723_C22_49
414	THWVKHSWHDSDK	4384.5	7	5	16,17,18	4093	4150	3910	4738	4745	4671	2699	2762	2704	2480_1_84|585078|7231_D10_39|5721_B22_94
415	THQYDMSVFEHYV	4382.67	2	12	7,8,9	4010	4082	4067	4748	4568	4821	4019	4275	3972	2480_1_91|585761|7238_E09_63|5722_O09_55
416	YEMIQASEDRDYN	4153.2	14	7	1,2,3	3664	3605	3816	4698	4983	5525	2229	2305	2426	2480_1_86|585276|7233_E04_88|5721_K04_128
417	GEEHNLSMIGDPI	4380.83	11	9	1,2,3	3698	3633	3658	5163	5047	5086	2193	2184	2238	2480_1_88|585443|7235_C03_66|5722_B03_79
418	GPVWIHSADPKVI	4380.17	3	3	16,17,18	4085	4136	3959	4807	4821	4473	3554	3682	3549	2480_1_82|584885|7229_D09_105|5720_J21_143
419	EHYLWASMFKFHN	4379.17	6	5	13,14,15	3847	3989	3739	4925	4869	4906	2778	2834	2792	2480_1_84|585098|7231_F06_30|5721_C18_60
420	KAKQGFSFRRDAH	4377.33	15	3	4,5,6	4097	4276	4475	4421	4384	4611	2295	2410	2432	2480_1_82|584872|7229_C08_85|5720_J08_100
421	ATMPGPSNEKTTV	4376.17	3	15	16,17,18	4257	3839	3944	4837	4627	4753	2928	2664	2713	2480_1_94|586037|7241_D09_52|5723_J21_102
422	PVTDFDSTSWTQP	4375.67	8	13	1,2,3	4182	3923	4038	4634	4752	4725	2578	2502	2580	2480_1_92|585802|7239_A02_140|5723_A02_107
423	TPYWAQSEAGRYS	4375.67	14	16	1,2,3	3654	3709	3673	4750	5084	5384	2145	2107	2230	2480_1_95|586140|7242_E04_43|5723_O04_66
424	WLMRFGSDYIDWH	4375.5	16	1	4,5,6	4552	4005	3696	4946	4701	4353	2708	2176	1925	2480_1_80|584656|7227_A08_75|5720_A08_103
425	NTNAVGSVWSKKG	4375.5	10	13	16,17,18	4320	4028	4101	4568	4649	4587	2374	2217	2254	2480_1_92|585871|7239_F11_49|5723_C23_52
426	ESHISISRSTSMP	4374.83	7	8	7,8,9	4597	4022	3920	5280	4236	4194	3325	2703	2550	2480_1_87|585354|7234_C10_61|5721_N10_88
427	VLPREMSWFGFQN	4373.5	4	11	1,2,3	3980	4270	4258	4709	4554	4470	2969	2858	3131	2480_1_90|585609|7237_A01_71|5722_I01_80
428	MEPLDASLQGLFW	4370.33	13	12	4,5,6	3864	3861	3942	4899	4904	4752	3196	3235	3007	2480_1_91|585784|7238_G08_138|5722_P08_123
429	ILIWGNSHTPATQ	4367	16	5	7,8,9	4152	3930	3977	4820	4662	4661	2039	1904	1923	2480_1_84|585044|7231_A12_129|5721_A12_114
430	NKAANFSATGDYS	4364.83	7	6	7,8,9	4248	4027	3657	5271	4696	4290	3041	2787	2629	2480_1_85|585162|7232_C10_47|5721_F10_91
431	YLHSKPSPDTKKE	4360.83	3	2	16,17,18	3948	4091	3865	4911	4974	4376	3906	3990	3842	2480_1_81|584789|7228_D09_109|5720_F21_237
432	YVWGELSIRQKIM	3963.2	14	8	1,2,3	3386	3406	3418	4676	4930	6343	2123	2078	2206	2480_1_87|585372|7234_E04_37|5721_O04_57
433	FKRRIRSTNYMYQ	4358.33	2	16	13,14,15	3885	3849	3951	4860	4766	4839	3168	3168	3097	2480_1_95|586153|7242_F05_59|5723_O17_107
434	QRNFYSSALHFMI	4357.5	16	14	7,8,9	4451	4365	4125	4328	4427	4449	1884	1975	1890	2480_1_93|585908|7240_A12_30|5723_E12_33
435	GWFFIFSTIFETQ	4357.33	15	2	1,2,3	4372	4136	4298	4497	4416	4425	2239	2182	2171	2480_1_81|584772|7228_C04_65|5720_F04_44
436	ENVIVASNQDQWN	4356.67	14	3	16,17,18	4298	4267	4257	4564	4342	4412	2561	2448	2301	2480_1_82|584912|7229_F12_94|5720_K24_49
437	MWRAPWSRHGRMY	4354.17	16	6	16,17,18	4657	4212	3959	4663	4481	4153	2652	2541	2271	2480_1_85|585152|7232_B12_51|5721_E24_46
438	EKLESHSPVKSRH	4353.67	16	17	1,2,3	4433	4443	4449	4304	4129	4364	2035	1829	1850	2480_1_96|586188|7243_A04_156|5724_A04_169
439	VHKRIASSGMDDE	4350.67	15	16	7,8,9	4466	4237	4303	4378	4152	4568	2372	2309	2392	2480_1_95|586124|7242_C12_64|5723_N12_99
440	RITLYPSFVGTNA	4349.67	4	6	1,2,3	3857	3907	3927	4681	4874	4852	3503	3383	3390	2480_1_85|585129|7232_A01_73|5721_E01_116
441	GRHAADSELRHLT	4348.83	11	14	13,14,15	4016	4033	4052	4672	4564	4756	2004	2100	2207	2480_1_93|585939|7240_D07_49|5723_F19_98
442	AWHWKESNLTNVH	4347.83	7	13	7,8,9	4742	4808	4354	4108	4148	3927	2898	2916	2634	2480_1_92|585834|7239_C10_83|5723_B10_102
443	FGYQRSSNFKSWI	4347.67	2	10	16,17,18	3448	3486	4028	4815	5010	5299	3358	3523	3941	2480_1_89|585581|7236_F09_39|5722_G21_30
444	YQAGQQSLWYMFE	4346.67	6	11	7,8,9	3706	4077	4058	4582	4885	4772	2839	2935	2731	2480_1_90|585666|7237_E10_61|5722_K10_70
445	VTFKWSSKDVGAS	4346	8	14	1,2,3	3967	3727	4084	4714	4720	4864	2563	2409	2496	2480_1_93|585898|7240_A02_38|5723_E02_53
446	GGRYPSSTQTRFP	4345.33	5	7	16,17,18	3787	3827	3708	4680	5084	4986	3283	3518	3657	2480_1_86|585318|7233_H10_38|5721_L22_108
447	HHNFRFSAMAWIG	4345.17	14	15	1,2,3	3722	3685	3711	4950	4895	5108	2238	2042	2103	2480_1_94|586044|7241_E04_39|5723_K04_58
448	AWHHLRSWMKHMY	4344.83	4	9	4,5,6	4042	4088	3813	4763	4708	4655	3302	3252	3082	2480_1_88|585421|7235_A05_63|5722_A05_96
449	IAFTLISPTNREH	4341.33	15	11	7,8,9	4478	4211	4157	4547	4375	4280	2471	2314	2497	2480_1_90|585644|7237_C12_42|5722_J12_53
450	EQLKIYSPTKKWW	4340.83	5	9	16,17,18	3737	4029	3900	4661	4807	4911	2997	3127	3186	2480_1_88|585510|7235_H10_82|5722_D22_131
451	SFLSYGSAKIDDE	4340.67	6	14	13,14,15	3911	4025	3941	4644	4785	4738	2640	2629	2593	2480_1_93|585962|7240_F06_55|5723_G18_97
452	ESVLLVSANIDDS	4340.17	7	2	1,2,3	3403	3412	3744	4918	5218	5346	2862	2996	3087	2480_1_81|584770|7228_C02_97|5720_F02_127
453	LIDYLWSPYTGRG	4338.17	10	12	7,8,9	3964	3988	3927	4835	4686	4629	2576	2320	2314	2480_1_91|585763|7238_E11_71|5722_O11_106
454	YNGGQASEISKTA	4338.17	15	17	4,5,6	4373	4283	4364	4349	4340	4320	2235	2261	2170	2480_1_96|586216|7243_C08_95|5724_B08_95
455	EYGQGSSMDQHDG	4336.33	16	9	10,11,12	4426	4236	4010	4574	4376	4396	2065	2062	2107	2480_1_88|585432|7235_B04_90|5722_A16_142
456	DRLNPFSTFLLKM	4336	16	14	1,2,3	4215	4053	4338	4552	4469	4389	1929	1856	1786	2480_1_93|585900|7240_A04_40|5723_E04_55
457	ATQRPSSQIMNLR	4334.33	11	8	1,2,3	3551	3496	3437	5379	5106	5037	2408	2212	2205	2480_1_87|585347|7234_C03_91|5721_N03_111
458	SQANRQSMVEADQ	4334.17	15	11	16,17,18	4454	4227	4379	4178	4228	4539	2085	2039	2037	2480_1_90|585656|7237_D12_74|5722_J24_81
459	EPGAWQSYFQLWP	4333.67	12	2	1,2,3	3916	4004	3738	4478	4766	5100	2809	3076	2843	2480_1_81|584747|7228_A03_73|5720_E03_130
460	FQPFLFSMPPSSD	4333.5	2	12	13,14,15	3846	3845	3754	4926	4854	4776	3712	3526	3417	2480_1_91|585769|7238_F05_113|5722_O17_150
461	HNFMKGSSMLQLV	4332.5	14	13	1,2,3	3730	3621	3850	4855	4872	5067	2294	2211	2360	2480_1_92|585852|7239_E04_33|5723_C04_42
462	WPPIHTSDKDNAI	4332.33	2	6	10,11,12	3794	3716	3798	4798	4832	5056	4684	4650	4606	2480_1_85|585189|7232_F01_74|5721_G13_141
463	VKMVRMSYTVMQI	4332	10	12	16,17,18	4244	4063	3941	4716	4475	4553	2460	2293	2211	2480_1_91|585775|7238_F11_28|5722_O23_22
464	EDNHEQSQRFLAV	4328.33	16	15	4,5,6	4396	4298	4287	4432	4217	4340	1903	1862	1858	2480_1_94|586000|7241_A08_48|5723_I08_84
465	YNYWQNSPGHNIR	4321.33	2	14	16,17,18	3528	3912	3782	4618	4903	5185	3108	3159	3164	2480_1_93|585965|7240_F09_46|5723_G21_135
466	VMPFPGSEYAFVM	4320.33	13	14	7,8,9	3340	3395	3696	4861	5233	5397	2734	2654	2912	2480_1_93|585980|7240_G12_40|5723_H12_85
467	RWFYKYSRQYEPF	4319.67	10	4	7,8,9	3800	3995	3826	4621	4875	4801	2840	2902	2724	2480_1_83|584995|7230_E11_55|5720_O11_82
468	AAFRYISGINFGP	4319.5	15	1	1,2,3	4236	4223	4141	4529	4365	4423	2136	2166	2185	2480_1_80|584676|7227_C04_48|5720_B04_21
469	GKMFGWSFTWWLV	4319.17	3	14	16,17,18	4173	3884	3952	4656	4601	4649	2691	2652	2625	2480_1_93|585941|7240_D09_28|5723_F21_28
470	ERMWRVSNPFPHH	4319.17	10	16	13,14,15	3985	4048	4362	4437	4469	4614	2349	2321	2619	2480_1_95|586155|7242_F07_54|5723_O19_109
471	HQIHHYSAIDKMK	4315.67	10	13	4,5,6	3713	3671	3599	4963	5056	4892	2917	2795	2647	2480_1_92|585855|7239_E07_48|5723_C07_84
472	KAFVDRSPALHYG	4315	7	9	13,14,15	4289	4210	4226	4268	4466	4431	2561	2600	2572	2480_1_88|585458|7235_D06_69|5722_B18_121
473	IEINQPSKIKYYY	4314.83	1	5	13,14,15	4082	3990	3787	4643	4723	4664	4710	4725	4616	2480_1_84|585121|7231_H05_56|5721_D17_74
474	NDRDKMSSITSSM	4314.83	7	7	1,2,3	3513	3721	4173	4424	4665	5393	2529	2665	3227	2480_1_86|585250|7233_C02_48|5721_J02_95
475	QEHRSTSKRPYTF	4313.83	15	5	16,17,18	4063	4168	4012	4487	4483	4670	2074	2035	2155	2480_1_84|585080|7231_D12_35|5721_B24_116
476	HLRMMISQGFHNW	4313.17	6	7	13,14,15	3822	3770	3571	5128	4819	4769	3142	3034	2909	2480_1_86|585290|7233_F06_50|5721_K18_43
477	TIHGNISNLHKHR	4312.67	6	1	4,5,6	3538	3613	3782	4740	5155	5048	3622	3807	3698	2480_1_80|584702|7227_E06_48|5720_C06_35
478	GQDKQDSFWKSNP	4311	3	8	7,8,9	3722	3682	3823	4887	4879	4873	3516	3472	3517	2480_1_87|585353|7234_C09_95|5721_N09_108
479	AKLEDMSLEEHRP	4307.83	9	13	13,14,15	3887	3631	3558	5078	4846	4847	2943	2717	2596	2480_1_92|585891|7239_H07_44|5723_D19_84
480	ALGMARSYMNTSS	4307.67	12	2	7,8,9	3585	3630	3354	5144	5267	4866	2810	2758	2558	2480_1_81|584755|7228_A11_92|5720_E11_94
481	MLLETESDGFPNH	4307.33	15	1	4,5,6	4314	4159	4441	4361	4208	4361	2410	2510	2462	2480_1_80|584680|7227_C08_74|5720_B08_139
482	PHLEFWSQGDRVA	4306	13	13	13,14,15	3604	3705	3736	5093	4875	4823	2754	2555	2544	2480_1_92|585892|7239_H08_43|5723_D20_61
483	VTMGIFSFPEDPR	4303	3	12	13,14,15	3846	4086	3834	4752	4822	4478	3004	3042	2994	2480_1_91|585745|7238_D05_117|5722_N17_82
484	HQLHYYSRVGTMS	4302.83	11	14	4,5,6	4296	4212	4113	4396	4381	4419	2388	2621	2490	2480_1_93|585927|7240_C07_38|5723_F07_71
485	QMSPIISIMVIYK	4301.83	2	8	10,11,12	3680	3626	3831	4770	4952	4952	4240	4231	4296	2480_1_87|585381|7234_F01_44|5721_O13_42
486	SIRALHSKSGATR	4300.5	10	14	13,14,15	4013	3921	4136	4524	4531	4678	2399	2408	2655	2480_1_93|585963|7240_F07_38|5723_G19_117
487	DGESHESEFYTQM	4298.33	12	2	4,5,6	3874	3587	3695	4850	4802	4982	2728	2534	2648	2480_1_81|584751|7228_A07_56|5720_E07_104
488	TPYNERSSHSDAG	4297	15	2	10,11,12	4177	4027	4374	4176	4484	4544	2173	2146	2242	2480_1_81|584784|7228_D04_70|5720_F16_108
489	NGGRIFSYDFHID	4296.83	6	4	13,14,15	3612	3788	3701	4799	5010	4871	2852	2852	2715	2480_1_83|585002|7230_F06_107|5720_O18_72
490	IMRSGQSWSWTAF	4296.17	6	6	13,14,15	3882	3842	3599	5128	4748	4578	2793	2770	2682	2480_1_85|585194|7232_F06_32|5721_G18_33
491	RLWDSFSHGREAQ	4295.67	10	14	1,2,3	3529	3603	3855	4900	4890	4997	2468	2573	2661	2480_1_93|585947|7240_E03_40|5723_G03_97
492	WRHSGMSWWIYID	4295.33	10	10	16,17,18	4196	3829	3819	4667	4651	4610	2569	2320	2280	2480_1_89|585583|7236_F11_27|5722_G23_18
493	RDNQYNSPHEVPV	4295	15	13	10,11,12	4382	4386	4374	4331	4225	4072	2499	2322	2203	2480_1_92|585840|7239_D04_120|5723_B16_123
494	GDTDDNSYEPTAM	4293.17	2	6	13,14,15	3666	3688	3505	5128	4964	4808	4680	4657	4300	2480_1_85|585193|7232_F05_128|5721_G17_183
495	LYNFYLSILPHEY	4290	2	3	10,11,12	4134	4017	3842	4572	4628	4547	4577	4546	4353	2480_1_82|584901|7229_F01_90|5720_K13_54
496	ELLELESKFRGFS	4288.5	5	12	10,11,12	3814	3835	3608	4897	4844	4733	2884	2917	2801	2480_1_91|585790|7238_H02_119|5722_P14_95
497	DFLWEVSNVDDHF	4286.33	5	8	7,8,9	3559	3818	3856	4712	4844	4929	3173	3665	3472	2480_1_87|585402|7234_G10_69|5721_P10_60
498	HFKLRDSWQNEAL	4285.33	4	7	4,5,6	4025	3852	3939	4718	4666	4512	3344	3216	3109	2480_1_86|585229|7233_A05_63|5721_I05_96
499	PKASILSWWEYGR	4284.67	3	6	10,11,12	3975	3703	3771	5005	4664	4590	3721	3484	3462	2480_1_85|585165|7232_D01_40|5721_F13_70
500	QQEGEPSYIKWGG	4284.33	10	15	7,8,9	4444	4188	4160	4606	4185	4123	2870	2727	2589	2480_1_94|586051|7241_E11_57|5723_K11_115
501	WSYRHNSHATMVF	4283.33	12	16	1,2,3	4003	3902	3758	4838	4687	4512	2327	2153	2114	2480_1_95|586091|7242_A03_37|5723_M03_29
502	TKKRNSSQAHEAR	4283	4	10	1,2,3	3909	3971	4028	4542	4754	4494	2927	3084	2965	2480_1_89|585513|7236_A01_47|5722_E01_75
503	QVNIPISYSEQLH	4282.83	3	13	1,2,3	3553	3681	3632	4935	4929	4967	3321	3324	3427	2480_1_92|585825|7239_C01_75|5723_B01_47
504	SNGETASTGLFFH	4282.17	16	3	4,5,6	4215	4086	3809	4614	4585	4384	2301	2052	1998	2480_1_82|584848|7229_A08_125|5720_I08_148
505	LYTHMYSSPRRVG	4279.67	11	15	10,11,12	4009	3962	3964	4529	4720	4494	2358	2113	2089	2480_1_94|586031|7241_D03_59|5723_J15_132
506	TGQAWHSSTQTDH	4279	8	1	1,2,3	3964	4042	3958	4619	4480	4611	2582	2609	2780	2480_1_80|584650|7227_A02_105|5720_A02_124
507	GRFPHTSSRDHVI	4278	15	4	16,17,18	4205	3905	4173	4427	4448	4510	2066	2138	2133	2480_1_83|584984|7230_D12_88|5720_N24_108
508	QRMKVPSGQEFFT	4274.83	15	13	16,17,18	4357	4294	4279	4090	4282	4347	1943	1936	1902	2480_1_92|585848|7239_D12_82|5723_B24_108
509	PETWGKSFSYPPS	4274.5	5	7	10,11,12	3529	3766	3590	4743	4886	5133	3010	3033	2945	2480_1_86|585310|7233_H02_72|5721_L14_126
510	WGMVRLSIMKKQH	4272.83	16	9	13,14,15	4141	4084	3889	4528	4567	4428	2284	2218	2198	2480_1_88|585436|7235_B08_95|5722_A20_111
511	ESSQNYSAPSGNQ	4272.5	4	2	4,5,6	3975	4067	4178	4480	4504	4431	3803	3574	3434	2480_1_81|584749|7228_A05_98|5720_E05_166
512	PKNTYGSYMDHDL	4271.5	16	12	10,11,12	4190	4091	4433	4360	4341	4214	2086	2142	2203	2480_1_91|585720|7238_B04_110|5722_M16_118
513	VSRAEKSSDWKFL	4271.17	14	5	7,8,9	3758	3551	3561	5068	4925	4764	2508	2547	2427	2480_1_84|585092|7231_E12_46|5721_C12_56
514	DGLWNDSSWAYFH	4270.67	14	1	16,17,18	3983	4061	4278	4375	4481	4446	2406	2308	2328	2480_1_80|584720|7227_F12_89|5720_C24_104
515	RRRYDGSGRQKYK	4267.5	15	6	10,11,12	4357	4127	4287	4288	4154	4392	2333	2179	2197	2480_1_85|585168|7232_D04_93|5721_F16_136
516	YLPHANSTMRGNL	4266.83	11	10	1,2,3	3810	3838	3634	4768	4817	4734	2118	2207	2064	2480_1_89|585539|7236_C03_50|5722_F03_115
517	WTRMPVSPVRPFV	4266.5	7	10	16,17,18	3972	4046	4190	4352	4298	4741	2475	2465	2582	2480_1_89|585558|7236_D10_54|5722_F22_105
518	NWHIHFSGPPRRV	4266.33	3	7	4,5,6	3566	3723	3770	4847	4782	4910	3916	3704	3773	2480_1_86|585253|7233_C05_63|5721_J05_76
519	PHDRMGSHSGHQP	4266	3	11	4,5,6	4108	3543	3300	5301	4791	4553	3875	3290	3107	2480_1_90|585637|7237_C05_95|5722_J05_147
520	KDRMTKSLTEYVF	4265.5	16	2	10,11,12	4004	4074	3958	4530	4690	4337	1981	2004	1935	2480_1_81|584760|7228_B04_77|5720_E16_101
521	ITIPIDSAKYHNH	4264	15	12	10,11,12	4377	4223	4391	4150	4124	4319	2282	2248	2142	2480_1_91|585744|7238_D04_54|5722_N16_70
522	ERYKEVSVHFEHT	4263.67	7	14	13,14,15	4042	4181	4221	4144	4356	4638	2392	2443	2682	2480_1_93|585938|7240_D06_25|5723_F18_42
523	AFIDYHSVNIRPD	4263.33	16	4	7,8,9	4167	4011	3876	4549	4509	4468	1963	1937	1855	2480_1_83|584948|7230_A12_84|5720_M12_83
524	YFEILGSNNNPEY	4262	16	4	13,14,15	4386	4150	3915	4397	4372	4352	2268	2229	2289	2480_1_83|584956|7230_B08_118|5720_M20_96
525	PKYAWRSAFVDQW	4261	6	12	7,8,9	3548	3893	3959	4684	4642	4840	2684	2599	2563	2480_1_91|585762|7238_E10_61|5722_O10_54
526	TWHTNWSSHDVKY	4260.5	12	13	4,5,6	3716	3997	3743	4968	4669	4470	2512	2377	2159	2480_1_92|585807|7239_A07_123|5723_A07_92
527	ELNGIHSYQLGRR	4258.17	4	8	4,5,6	4040	4009	3803	4607	4525	4565	3161	3166	3040	2480_1_87|585325|7234_A05_104|5721_M05_135
528	TPWANMSGMQLQT	4257.17	13	7	10,11,12	3676	3599	3712	4772	4893	4891	2544	2488	2428	2480_1_86|585312|7233_H04_64|5721_L16_100
529	AGPMMYSNMSIWR	4257	8	1	4,5,6	3843	3779	3915	4518	4643	4844	2713	2723	2761	2480_1_80|584654|7227_A06_79|5720_A06_89
530	NNMNPESLVGHIE	4256.33	9	12	16,17,18	3586	3449	3549	5074	4924	4956	2747	2642	2669	2480_1_91|585799|7238_H11_81|5722_P23_85
531	FEAHASSDEKVRP	4252.17	11	15	13,14,15	4005	3861	4098	4570	4422	4557	1947	1896	1980	2480_1_94|586035|7241_D07_34|5723_J19_46
532	KYMRWFSFMIVVE	4250.83	3	14	13,14,15	3900	4088	4134	4393	4531	4459	3051	3100	2962	2480_1_93|585937|7240_D05_16|5723_F17_11
533	IYAGPFSIKDFKE	4250.67	8	5	4,5,6	3956	3874	3804	4715	4614	4541	2492	2508	2408	2480_1_84|585038|7231_A06_110|5721_A06_116
534	HKFWNQSEKEAQW	4247.17	4	12	4,5,6	4042	3919	4049	4407	4616	4450	3029	2851	2907	2480_1_91|585709|7238_A05_82|5722_M05_58
535	HMSESWSDTLHIG	4246.67	3	5	13,14,15	3747	3763	3800	4675	4814	4681	3612	3630	3540	2480_1_84|585073|7231_D05_39|5721_B17_46
536	AWNEAVSHAQTHK	4246.33	3	8	13,14,15	3649	3647	3747	4772	4836	4827	3318	3243	3219	2480_1_87|585361|7234_D05_67|5721_N17_83
537	WKIGNFSSGNHQD	4244.33	4	9	7,8,9	3918	3946	3869	4660	4470	4603	3102	2937	2944	2480_1_88|585425|7235_A09_85|5722_A09_95
538	APFRDMSRDDYFE	4242.5	11	5	16,17,18	3904	3854	3604	4502	4828	4763	2588	2659	2515	2480_1_84|585079|7231_D11_62|5721_B23_111
539	GNFFHSSPQYIFQ	4242.5	3	13	16,17,18	4087	3969	3887	4608	4506	4398	2856	2625	2666	2480_1_92|585845|7239_D09_79|5723_B21_52
540	YFGNWPSMFLMWW	4242	1	6	13,14,15	3965	4023	3864	4436	4522	4642	4572	4438	4461	2480_1_85|585217|7232_H05_75|5721_H17_50
541	NGGKLMSAYDWTK	4241.17	3	6	13,14,15	3660	3773	3678	4770	4861	4705	3499	3498	3408	2480_1_85|585169|7232_D05_66|5721_F17_148
542	WMAINWSINMTYF	4240.5	4	14	1,2,3	3919	3888	3947	4452	4502	4735	2669	2667	2977	2480_1_93|585897|7240_A01_34|5723_E01_18
543	GRNPKKSILWALE	4232.33	7	12	13,14,15	4163	4095	4296	4091	4246	4503	2397	2616	2527	2480_1_91|585746|7238_D06_53|5722_N18_25
544	ISMQHNSEKQRAD	4229.5	4	8	1,2,3	3826	3788	4000	4463	4600	4700	3123	3306	3387	2480_1_87|585321|7234_A01_74|5721_M01_100
545	VMRNNVSYITTGG	4224.17	11	10	13,14,15	3773	3811	3967	4505	4660	4629	2362	2231	2392	2480_1_89|585555|7236_D07_40|5722_F19_46
546	MVWVGDSITEPAQ	4220.83	13	5	16,17,18	3677	3681	3601	4654	4948	4764	2346	2407	2297	2480_1_84|585128|7231_H12_96|5721_D24_67
547	MNDKIMSFVYRQT	4220.5	15	4	1,2,3	4018	4023	4222	4311	4304	4445	2107	2070	2062	2480_1_83|584964|7230_C04_79|5720_N04_56
548	INHTYYSMFHNTP	4219	7	1	4,5,6	3597	3628	3302	4963	4900	4924	2973	2877	2716	2480_1_80|584678|7227_C06_79|5720_B06_73
549	ESFQMGSIRWSEN	4219	2	13	10,11,12	3928	3723	3811	4645	4706	4501	3749	3583	3306	2480_1_92|585861|7239_F01_44|5723_C13_39
550	FSKHEASVVFLKV	4218.83	15	14	13,14,15	4421	4346	4416	4106	4014	4010	2096	2076	1922	2480_1_93|585940|7240_D08_25|5723_F20_29
551	ALASTGSADQSHQ	4218.67	15	15	13,14,15	4305	4263	4492	3964	4067	4221	2315	2057	2113	2480_1_94|586036|7241_D08_46|5723_J20_72
552	LFVISVSIWPHEI	4217.67	5	15	10,11,12	3725	3883	4143	4299	4594	4662	2584	2941	3125	2480_1_94|586078|7241_H02_31|5723_L14_72
553	YAPRALSRIHRAS	4216.33	2	2	13,14,15	3828	3843	3722	4830	4589	4486	4289	4148	4106	2480_1_81|584809|7228_F05_72|5720_G17_67
554	HPDMYNSIYYVQA	4215.5	11	9	10,11,12	3911	3962	4109	4345	4457	4509	2452	2514	2588	2480_1_88|585455|7235_D03_59|5722_B15_35
555	LHAAWESKVLQTL	4212.67	13	7	7,8,9	3653	3750	3980	4369	4702	4822	2793	2696	2844	2480_1_86|585308|7233_G12_65|5721_L12_55
556	GMPVGNSNTASSE	4212	16	16	7,8,9	4472	4246	4137	4283	4041	4093	1866	1722	1756	2480_1_95|586100|7242_A12_52|5723_M12_124
557	GPDEEKSKNWDNM	4211	16	11	7,8,9	4348	3968	4045	4460	4337	4108	2072	2102	1870	2480_1_90|585620|7237_A12_101|5722_I12_172
558	DRRDWRSMQQSMV	4210.67	15	5	1,2,3	4071	4217	4261	4177	4174	4364	2161	2115	2062	2480_1_84|585060|7231_C04_106|5721_B04_76
559	IIMMRGSKWWGHI	4208.5	13	14	16,17,18	3658	3636	3743	4834	4661	4719	2412	2350	2333	2480_1_93|585992|7240_H12_60|5723_H24_58
560	VQAFPISGYGSAD	4207.67	9	10	13,14,15	3059	3483	3468	4720	5355	5161	2698	3033	3050	2480_1_89|585603|7236_H07_78|5722_H19_99
561	EWTSTRSTGTFSK	4206.33	7	9	16,17,18	3967	3959	3974	4308	4493	4537	2484	2442	2406	2480_1_88|585462|7235_D10_77|5722_B22_80
562	ARQEELSARTIGI	4205.83	13	15	13,14,15	3680	3571	3608	5010	4654	4712	2769	2629	2310	2480_1_94|586084|7241_H08_67|5723_L20_107
563	KIMNKTSLVLYDI	4203.5	11	13	1,2,3	4040	4114	3920	4449	4308	4390	2267	2124	2185	2480_1_92|585827|7239_C03_44|5723_B03_29
564	PIKLMFSWGNMWE	4202.33	8	3	1,2,3	3889	4149	3955	4410	4436	4375	2367	2324	2308	2480_1_82|584842|7229_A02_71|5720_I02_30
565	DKTPGYSHEIEET	4202.33	3	9	7,8,9	3813	3625	3563	4738	4752	4723	3576	3506	3374	2480_1_88|585449|7235_C09_93|5722_B09_118
566	GWKRVHSPIFWIL	4202.17	3	5	7,8,9	3867	3747	3822	4824	4538	4415	3810	3837	3798	2480_1_84|585065|7231_C09_44|5721_B09_26
567	PTAAEGSKEWGWG	4201.33	13	8	7,8,9	3601	3855	3887	4348	4626	4891	2560	2768	2439	2480_1_87|585404|7234_G12_86|5721_P12_89
568	WSIWYGSTSNMPN	4200.67	6	16	1,2,3	3268	3417	3313	4980	5116	5110	2413	2511	2354	2480_1_95|586138|7242_E02_58|5723_O02_79
569	YLWIAFSYSDRQH	4192.67	14	5	10,11,12	3517	3816	4098	4640	4469	4616	2424	2458	2571	2480_1_84|585096|7231_F04_27|5721_C16_46
570	PQSNGNSEINKQM	4192.67	16	16	13,14,15	4399	4606	3949	4228	4095	3879	2134	2411	2104	2480_1_95|586108|7242_B08_55|5723_M20_83
571	GQRYKMSLGYIIG	4191.83	8	14	7,8,9	3827	3752	3661	4841	4551	4519	2262	2279	2202	2480_1_93|585906|7240_A10_26|5723_E10_47
572	EWMVPGSLFQHDY	4191.33	5	12	7,8,9	3753	3952	4209	4367	4288	4579	3052	3077	3127	2480_1_91|585786|7238_G10_129|5722_P10_137
573	QHWYNMSGRDPPN	4190.5	13	16	10,11,12	3254	3390	3366	5053	5057	5023	2572	2494	2635	2480_1_95|586176|7242_H04_103|5723_P16_117
574	ANWHTFSMMLHMV	4187.67	8	15	1,2,3	3797	3657	3738	4602	4575	4757	2409	2456	2529	2480_1_94|585994|7241_A02_49|5723_I02_31
575	GLNPLGSIGDFDR	4187.5	3	4	13,14,15	3856	3758	3895	4406	4574	4636	3483	3414	3454	2480_1_83|584977|7230_D05_121|5720_N17_144
576	NKALRDSVAPHHV	4187	3	10	13,14,15	3597	3730	3765	4664	4679	4687	3103	3068	3169	2480_1_89|585553|7236_D05_69|5722_F17_137
577	PTKIKWSPNAEVM	4185.33	14	5	16,17,18	4333	3963	4045	4525	4173	4073	2520	2360	2184	2480_1_84|585104|7231_F12_53|5721_C24_114
578	GDLSLHSPQRPKF	4185.17	7	1	1,2,3	3644	3606	3493	4696	4711	4961	2790	2859	2883	2480_1_80|584674|7227_C02_74|5720_B02_12
579	NFHHHVSEMHESM	4185	12	8	1,2,3	3315	3445	3316	4827	5087	5120	2654	2676	2429	2480_1_87|585323|7234_A03_82|5721_M03_125
580	RLAPVYSTSQGWT	4183.67	9	10	16,17,18	3253	3298	3406	5106	5098	4941	3122	2953	2832	2480_1_89|585607|7236_H11_78|5722_H23_99
581	DYVEMQSDQMSFM	4181.5	11	12	1,2,3	4026	3934	3623	4570	4509	4427	2086	2063	2179	2480_1_91|585731|7238_C03_139|5722_N03_100
582	QDYEYPSINEPWF	4180.33	8	2	1,2,3	3758	4105	3871	4396	4499	4453	2364	2433	2579	2480_1_81|584746|7228_A02_92|5720_E02_111
583	FTWQIFSEVQHVH	4180.17	7	3	13,14,15	4019	4020	3665	4283	4619	4475	2627	2680	2605	2480_1_82|584882|7229_D06_46|5720_J18_61
584	MGNWRASPISMPN	4179.33	11	15	7,8,9	4374	3940	3799	4530	4201	4232	2649	2361	2329	2480_1_94|586027|7241_C11_100|5723_J11_192
585	IQTYWESGTPTYE	4179.33	13	15	4,5,6	3750	3584	3623	4654	4695	4770	2940	2921	2887	2480_1_94|586072|7241_G08_39|5723_L08_98
586	IPQEPASSLDAAA	4177.5	15	3	1,2,3	4117	4172	4111	4265	4199	4201	2160	2235	2156	2480_1_82|584868|7229_C04_130|5720_J04_124
587	LGLALASWWLQVT	4176	8	9	1,2,3	3967	3914	3813	4504	4563	4295	2394	2505	2350	2480_1_88|585418|7235_A02_87|5722_A02_62
588	MEAFTPSEMMIRK	4175.67	14	1	10,11,12	3958	4201	4180	4180	4268	4267	2569	2455	2557	2480_1_80|584712|7227_F04_94|5720_C16_36
589	FWMHQLSYRFPVP	4175.17	14	3	7,8,9	3746	3655	3817	4639	4701	4493	2596	2566	2652	2480_1_82|584900|7229_E12_52|5720_K12_100
590	AWMQGFSENRFLE	4175	12	14	13,14,15	3843	3775	3685	4844	4515	4388	2243	2158	2138	2480_1_93|585915|7240_B07_32|5723_E19_69
591	IFDMRASHGHMQE	4172.67	2	12	10,11,12	3657	3592	3674	4746	4590	4777	3637	3748	3666	2480_1_91|585765|7238_F01_82|5722_O13_125
592	PDSFRNSTIQEIV	4172.17	4	10	4,5,6	4084	3918	3753	4455	4480	4343	2926	2902	2881	2480_1_89|585517|7236_A05_47|5722_E05_27
593	RAPKQISFVLQRA	4171.33	12	11	1,2,3	3719	3310	3280	4997	4750	4972	2667	2566	2598	2480_1_90|585611|7237_A03_45|5722_I03_32
594	EVNINISWWAELK	4171.33	16	17	7,8,9	4508	4284	4222	4200	4043	3771	1729	1709	1704	2480_1_96|586196|7243_A12_69|5724_A12_54
595	MEFEDPSLLMFHV	4170.17	4	15	16,17,18	3547	3644	3396	4946	4875	4613	3682	3607	3027	2480_1_94|586013|7241_B09_45|5723_I21_79
596	VSYTNESMSLMKM	4168.33	14	4	16,17,18	4201	3845	3901	4706	4318	4039	2667	2247	2146	2480_1_83|585008|7230_F12_123|5720_O24_81
597	FIITPHSIGDMGH	4167.83	9	9	13,14,15	3018	3326	3346	4858	5157	5302	2745	3002	3000	2480_1_88|585507|7235_H07_44|5722_D19_120
598	WHFYVLSGKEGFF	4167.17	7	9	10,11,12	4133	4220	4077	4142	4100	4331	2376	2264	2459	2480_1_88|585454|7235_D02_37|5722_B14_25
599	EEWTAQSAKRLDH	4166.5	10	13	10,11,12	3784	3914	4035	4356	4403	4507	2325	2306	2424	2480_1_92|585863|7239_F03_47|5723_C15_71
600	VYLPGKSSDMYVQ	4165	3	11	13,14,15	3697	3707	3753	4622	4581	4630	2993	3005	2851	2480_1_90|585649|7237_D05_48|5722_J17_110
601	QIYAKVSGHHAWR	4164.67	7	7	13,14,15	3826	3855	3982	4240	4414	4671	2545	2613	2634	2480_1_86|585266|7233_D06_89|5721_J18_94
602	DMTNMHSLWDEWK	4163.33	12	1	4,5,6	3846	3569	3262	4779	4814	4710	2857	2533	2430	2480_1_80|584655|7227_A07_96|5720_A07_89
603	KPRSSYSWKIYAS	4161.5	12	10	4,5,6	3623	3398	3065	4958	4924	5001	2920	2693	2435	2480_1_89|585519|7236_A07_71|5722_E07_42
604	SYENYLSTIWMDI	4160.67	6	2	4,5,6	2940	3069	3187	5028	5262	5478	3204	3313	3232	2480_1_81|584798|7228_E06_101|5720_G06_141
605	GWQFRISSKAHAT	4160.33	8	17	1,2,3	3626	3628	3585	4516	4701	4906	2239	2395	2505	2480_1_96|586186|7243_A02_95|5724_A02_89
606	SHEFYVSREERKH	4159.83	6	11	10,11,12	3755	3917	3974	4407	4328	4578	2615	2605	2614	2480_1_90|585670|7237_F02_78|5722_K14_148
607	RMILMPSTKFGWQ	4159.67	11	14	7,8,9	3932	3872	3833	4585	4431	4305	2448	2305	2219	2480_1_93|585931|7240_C11_32|5723_F11_42
608	TMMQGTSLVTVYQ	4158.5	10	16	10,11,12	4031	4091	4196	4088	4225	4320	2344	2325	2327	2480_1_95|586151|7242_F03_44|5723_O15_31
609	PPPNEYSEFTRPM	4157.17	14	2	13,14,15	3898	3967	3950	4447	4339	4342	2352	2501	2500	2480_1_81|584812|7228_F08_60|5720_G20_19
610	MWAFAGSKFVLLL	4154.17	6	16	10,11,12	3448	3460	3368	4898	4917	4834	2119	2024	2089	2480_1_95|586150|7242_F02_48|5723_O14_41
611	GHRSNVSIDVYVY	4153.5	7	5	7,8,9	3845	3781	3682	4966	4488	4159	2965	2742	2626	2480_1_84|585066|7231_C10_71|5721_B10_24
612	SIRLLPSLWEGID	4152.83	1	2	16,17,18	3556	3988	3917	4284	4690	4482	4862	5121	4962	2480_1_81|584837|7228_H09_33|5720_H21_42
613	EAHSGDSTKFSPE	4151.67	8	6	1,2,3	3781	3810	4085	4484	4257	4493	2333	2378	2574	2480_1_85|585130|7232_A02_55|5721_E02_112
614	FRYMRKSRWLWSH	4150.67	3	7	10,11,12	3590	3583	3629	4903	4701	4498	3667	3388	3404	2480_1_86|585261|7233_D01_82|5721_J13_84
615	WLARMRSPHTPKR	4150	6	15	16,17,18	3546	3710	3874	4534	4564	4672	2533	2467	2618	2480_1_94|586062|7241_F10_56|5723_K22_125
616	NPWKSKSNLRLAL	4147.33	6	2	7,8,9	3093	2981	3248	5373	5318	4871	2835	2772	2727	2480_1_81|584802|7228_E10_86|5720_G10_122
617	GWQYNSSVFHWSR	4147	12	16	4,5,6	3793	3712	3569	4610	4637	4561	1969	1929	1908	2480_1_95|586095|7242_A07_34|5723_M07_47
618	DGYFMRSTAMSDG	4145.83	7	17	1,2,3	3925	3966	3945	4385	4446	4208	2217	2192	2344	2480_1_96|586210|7243_C02_95|5724_B02_122
619	GVRLEMSTMTDEN	4145.5	8	8	7,8,9	3939	3688	3574	4608	4658	4406	2393	2487	2290	2480_1_87|585330|7234_A10_80|5721_M10_81
620	RWVGEGSQTSLWT	4142.5	12	7	1,2,3	3353	3436	3211	4834	4974	5047	2417	2548	2409	2480_1_86|585227|7233_A03_78|5721_I03_55
621	VTKNDSSQVFYLW	4141.5	4	11	4,5,6	4003	3812	3881	4397	4409	4347	2897	2820	2727	2480_1_90|585613|7237_A05_67|5722_I05_32
622	PWKFWGSMYTARR	4140.5	13	11	13,14,15	3577	3661	3636	4691	4739	4539	2751	2836	2613	2480_1_90|585700|7237_H08_49|5722_L20_54
623	HHAFQLSTIKGVY	4136.5	13	15	7,8,9	3224	3278	3459	4928	4866	5064	2486	2553	2743	2480_1_94|586076|7241_G12_34|5723_L12_73
624	HHQQRYSTGFPAP	4135.33	6	10	16,17,18	3677	3439	3691	4911	4459	4635	2563	2412	2617	2480_1_89|585582|7236_F10_72|5722_G22_120
625	INVWIESGMYFEP	4133.83	2	12	4,5,6	3864	3786	3673	4316	4573	4591	4160	4197	4169	2480_1_91|585757|7238_E05_75|5722_O05_38
626	GFHRVQSIGIIPI	4133.5	13	8	10,11,12	3479	3474	3537	4888	4805	4618	2383	2261	2331	2480_1_87|585408|7234_H04_53|5721_P16_83
627	PENQEASMWTNYE	4130.17	13	6	7,8,9	3725	3574	3886	4461	4438	4697	2639	2772	2878	2480_1_85|585212|7232_G12_64|5721_H12_149
628	HGAVMNSYVRNHI	4129.83	4	3	7,8,9	4050	4043	3875	4461	4227	4123	3216	3140	3066	2480_1_82|584849|7229_A09_109|5720_I09_139
629	VSAKDQSMSWNRV	4129	7	13	13,14,15	3914	3962	4059	4014	4238	4587	2152	2443	2420	2480_1_92|585842|7239_D06_91|5723_B18_94
630	RHWVMSSKRDKNG	4128.83	14	14	1,2,3	3524	3282	3378	4820	4814	4955	2263	2147	2168	2480_1_93|585948|7240_E04_35|5723_G04_72
631	ISTMYHSPTKRAF	4128.67	11	8	4,5,6	3548	3623	3603	5143	4465	4390	2258	2429	2601	2480_1_87|585351|7234_C07_96|5721_N07_141
632	GNGAVGSFAFHVD	4126.83	3	10	7,8,9	3632	3503	3388	4887	4741	4610	3288	3280	3186	2480_1_89|585545|7236_C09_77|5722_F09_88
633	HHVFTSSHHKVTE	4122.33	8	2	4,5,6	3645	3583	3720	4602	4584	4600	2564	2640	2883	2480_1_81|584750|7228_A06_78|5720_E06_86
634	GEKLIRSDYQWVN	4121.33	13	12	16,17,18	3608	3617	3566	4586	4622	4729	2297	2316	2349	2480_1_91|585800|7238_H12_133|5722_P24_90
635	MPMPEFSHQGMDY	4120.83	3	7	16,17,18	3526	3689	3895	4529	4554	4532	3130	3175	3422	2480_1_86|585269|7233_D09_87|5721_J21_175
636	QKNHGLSGQYKQN	4119.17	10	9	16,17,18	3788	3490	3500	4538	4610	4789	2459	2330	2210	2480_1_88|585487|7235_F11_54|5722_C23_95
637	TVNYDRSESSEYE	4118.33	6	4	16,17,18	3202	3289	3452	4801	4799	5167	2570	2655	2735	2480_1_83|585006|7230_F10_94|5720_O22_85
638	ISSNHMSQIGYSQ	4116	6	9	1,2,3	3673	3524	3477	4839	4689	4494	3156	3075	2966	2480_1_88|585466|7235_E02_68|5722_C02_71
639	DLRRYFSKLEYPF	4112	4	9	13,14,15	3366	3255	3537	4837	4788	4889	3249	3316	3615	2480_1_88|585433|7235_B05_69|5722_A17_141
640	WTDVSISFGSWNK	4111.5	12	12	4,5,6	3606	3446	3440	4826	4881	4470	2546	2350	2253	2480_1_91|585711|7238_A07_72|5722_M07_38
641	QPENHHSVLPPQS	4109.67	2	13	13,14,15	3695	3523	3582	4684	4614	4560	3172	3227	3245	2480_1_92|585865|7239_F05_61|5723_C17_101
642	HYKGIYSPTVLRP	4108.83	4	12	1,2,3	3906	3892	3878	4398	4288	4291	2696	2890	2740	2480_1_91|585705|7238_A01_68|5722_M01_105
643	LRPGKQSSRAVQM	4108.83	16	12	7,8,9	4144	3959	3851	4444	4101	4154	2045	1920	1980	2480_1_91|585716|7238_A12_44|5722_M12_47
644	FPFNKFSSQDGEW	4105.83	1	16	4,5,6	3401	3539	3562	4623	4815	4695	3548	3702	3469	2480_1_95|586165|7242_G05_96|5723_P05_85
645	KTFGESSYDRGKF	4105	8	7	1,2,3	3786	3823	3836	4522	4253	4410	2321	2467	2343	2480_1_86|585226|7233_A02_59|5721_I02_117
646	NRSMPHSYMDEPY	4101.33	2	5	10,11,12	3501	3549	3510	4536	4789	4723	4437	4478	4548	2480_1_84|585093|7231_F01_82|5721_C13_230
647	RKLMDLSDIWMNH	4101	6	6	7,8,9	3642	3650	4188	4285	4316	4525	2914	2823	2957	2480_1_85|585186|7232_E10_42|5721_G10_138
648	IWMKFNSFKGSDN	4098.67	7	16	16,17,18	3904	3752	3658	4103	4526	4649	2445	2353	2303	2480_1_95|586134|7242_D10_28|5723_N22_54
649	HTESEASNAPATA	4098.33	11	13	4,5,6	3789	3805	3922	4370	4355	4349	2269	2292	2365	2480_1_92|585831|7239_C07_67|5723_B07_73
650	EYWIQESPGLAMA	4098.17	4	12	10,11,12	3716	3753	3554	4533	4576	4457	2658	2716	2703	2480_1_91|585717|7238_B01_131|5722_M13_108
651	RRTNYMSYKVPSI	4097.83	3	17	4,5,6	3773	3530	3366	4812	4605	4501	2952	2775	2694	2480_1_96|586213|7243_C05_88|5724_B05_93
652	VGPLFASMENINW	4097.5	8	4	4,5,6	3842	3722	3680	4429	4354	4558	2383	2415	2397	2480_1_83|584942|7230_A06_127|5720_M06_50
653	FILKLGSSNRLIY	4097.5	12	15	1,2,3	3766	3591	3504	4755	4632	4337	2222	2000	2062	2480_1_94|585995|7241_A03_30|5723_I03_20
654	HKPEDGSPQWKFI	4097.17	3	9	16,17,18	3713	3591	3734	4684	4496	4365	3182	2924	2980	2480_1_88|585461|7235_D09_81|5722_B21_142
655	WHHLAQSSSWMAS	4096	12	14	1,2,3	3796	3338	3400	4727	4645	4670	2263	2186	2169	2480_1_93|585899|7240_A03_30|5723_E03_46
656	HLLFAPSFNFWKS	4095.33	2	15	10,11,12	3741	3546	3473	4883	4474	4455	3467	3197	3084	2480_1_94|586053|7241_F01_49|5723_K13_49
657	VYQNIQSVWGEIY	4094.5	13	7	13,14,15	3647	3662	3715	4613	4477	4453	2377	2409	2237	2480_1_86|585316|7233_H08_63|5721_L20_52
658	VNNTARSMSAWPQ	4094.5	3	12	4,5,6	3678	3386	3323	4885	4537	4758	3402	3150	2980	2480_1_91|585733|7238_C05_77|5722_N05_78
659	PGRYHPSKPSNWF	4091.83	13	13	16,17,18	3465	3538	3653	4634	4579	4682	2382	2329	2386	2480_1_92|585896|7239_H12_47|5723_D24_108
660	YNHQRNSASKDEK	4091.17	14	4	10,11,12	3460	3697	3982	4336	4479	4593	2401	2584	2724	2480_1_83|585000|7230_F04_93|5720_O16_78
661	ASYPQSSTHTRAE	4091.17	2	15	1,2,3	3398	3561	3718	4597	4596	4677	3474	3629	3707	2480_1_94|586041|7241_E01_41|5723_K01_102
662	FGLDYNSRATWDM	4090.83	13	3	4,5,6	3684	3662	3471	4578	4570	4580	2606	2606	2628	2480_1_82|584920|7229_G08_129|5720_L08_146
663	RDGKNTSQKAKTG	4090.83	15	7	10,11,12	4215	3981	3984	4144	4031	4190	2294	2150	2200	2480_1_86|585264|7233_D04_77|5721_J16_109
664	AFGMMESLKWQIT	4090.83	11	11	7,8,9	3926	3796	3962	4277	4324	4260	2365	2235	2255	2480_1_90|585643|7237_C11_58|5722_J11_29
665	SWTFVKSSWDLMV	4090.5	3	12	7,8,9	3353	3149	3231	5152	5036	4622	3007	3146	2911	2480_1_91|585737|7238_C09_58|5722_N09_30
666	WSWISSSKDSAHL	4089.67	7	5	13,14,15	3848	3841	3901	4246	4284	4418	2496	2624	2527	2480_1_84|585074|7231_D06_31|5721_B18_41
667	APYYLKSPIGQYM	4089	11	9	7,8,9	3756	3879	3960	4358	4398	4183	2633	2721	2629	2480_1_88|585451|7235_C11_110|5722_B11_214
668	METKHFSRVTGSG	4087.67	7	3	16,17,18	3653	3566	3757	4540	4544	4466	2432	2512	2471	2480_1_82|584886|7229_D10_89|5720_J22_121
669	PFNKGKSGIVVDG	4087.5	11	13	10,11,12	3801	3673	3779	4443	4363	4466	1997	1960	1887	2480_1_92|585839|7239_D03_62|5723_B15_62
670	VMMYHQSDLQMIG	4087.33	12	12	1,2,3	3471	3283	3332	5019	4776	4643	2612	2827	2790	2480_1_91|585707|7238_A03_77|5722_M03_37
671	IMRDFESAINFLE	4087	16	14	13,14,15	4198	4262	3972	4204	3987	3899	2212	2107	2018	2480_1_93|585916|7240_B08_32|5723_E20_70
672	MPQSSPSKHETLD	4085.83	15	1	10,11,12	3869	3901	4146	4069	4122	4408	2031	2040	1916	2480_1_80|584688|7227_D04_51|5720_B16_60
673	NYHDDDSFYENQT	4085.67	12	13	1,2,3	3646	3368	3370	4886	4597	4647	2776	2552	2431	2480_1_92|585803|7239_A03_154|5723_A03_99
674	WNMANQSGDWGNR	4085.33	4	5	1,2,3	3687	3809	3877	4317	4489	4333	3364	3397	3203	2480_1_84|585033|7231_A01_174|5721_A01_174
675	WFRDGKSVTDMSI	4085.17	16	4	10,11,12	3785	3709	3850	4370	4408	4389	1803	1814	1924	2480_1_83|584952|7230_B04_71|5720_M16_92
676	QYFKNGSAMRNDM	4085	12	17	7,8,9	3771	3682	3564	4695	4471	4327	1873	1892	1973	2480_1_96|586195|7243_A11_103|5724_A11_113
677	TSSYVGSWKLTVA	4083.83	4	15	10,11,12	4064	3494	3358	4951	4436	4200	2938	2522	2442	2480_1_94|586005|7241_B01_46|5723_I13_48
678	MGEPHSSLGFHQN	4083.33	3	5	10,11,12	3735	3820	3660	4544	4338	4403	3718	3628	3549	2480_1_84|585069|7231_D01_87|5721_B13_161
679	FRQPPRSWVRFRY	4082.33	8	8	4,5,6	3811	3911	3766	4246	4224	4536	2433	2517	2385	2480_1_87|585326|7234_A06_56|5721_M06_45
680	KAFHEDSLDDEEF	4081.5	8	5	1,2,3	3713	3639	3860	4383	4344	4550	2392	2238	2323	2480_1_84|585034|7231_A02_134|5721_A02_84
681	KMPRYQSTFVQEG	4080.83	1	14	16,17,18	3516	3592	3812	4261	4626	4678	3369	3704	3815	2480_1_93|585989|7240_H09_29|5723_H21_55
682	WSEEAISIMKGWE	4080.67	7	1	13,14,15	3793	3754	3893	4289	4450	4305	2579	2591	2588	2480_1_80|584690|7227_D06_12|5720_B18_7
683	RNLDSPSPYGIMW	4077.83	2	1	1,2,3	3953	3697	3461	4961	4338	4057	5277	4767	4776	2480_1_80|584697|7227_E01_113|5720_C01_151
684	IGPSPMSYNNSKF	4076.5	9	9	16,17,18	3067	3039	2975	5336	5071	4971	2877	2784	2616	2480_1_88|585511|7235_H11_79|5722_D23_155
685	HKRASGSYSIDSP	4076.5	6	16	4,5,6	3191	3138	3137	5027	4992	4974	2369	2389	2328	2480_1_95|586142|7242_E06_41|5723_O06_78
686	TMEQPPSAHNHLY	4074.83	11	16	10,11,12	3843	3843	3835	4309	4331	4288	2033	2057	1907	2480_1_95|586127|7242_D03_89|5723_N15_116
687	AWYFSHSDPRRMD	4074.67	4	12	7,8,9	3804	3481	3673	4579	4454	4457	2705	2761	2742	2480_1_91|585713|7238_A09_82|5722_M09_109
688	DGNYQLSDEENSF	4074.67	4	13	1,2,3	3806	3808	3779	4250	4380	4425	2724	2525	2777	2480_1_92|585801|7239_A01_108|5723_A01_79
689	NIGGSLSLTHEGK	4073.83	11	16	7,8,9	4069	3698	3763	4700	4144	4069	2359	2149	2027	2480_1_95|586123|7242_C11_58|5723_N11_91
690	YMKHHHSDYSYFN	4073.5	13	12	1,2,3	3448	3845	3824	4078	4554	4692	3070	3222	3253	2480_1_91|585780|7238_G04_95|5722_P04_136
691	PNMAIWSDNHYVP	4071.5	4	8	16,17,18	3430	3582	3324	4811	4839	4443	3663	3694	3391	2480_1_87|585341|7234_B09_64|5721_M21_125
692	SFLVDISEHFLNY	4069.5	2	9	7,8,9	3634	3800	3735	4312	4416	4520	4199	4422	4323	2480_1_88|585473|7235_E09_63|5722_C09_27
693	WEKWDASTQRMNM	4068.67	11	12	13,14,15	3523	3715	3928	4223	4368	4655	1902	2072	2339	2480_1_91|585747|7238_D07_62|5722_N19_85
694	VWATKWSDGFNKM	4067.83	6	5	10,11,12	3526	3722	3652	4327	4549	4631	2703	2812	2736	2480_1_84|585094|7231_F02_41|5721_C14_119
695	HLYTMFSAFDNYI	4066.83	10	2	1,2,3	3387	3500	3247	4720	4739	4808	2896	2770	2671	2480_1_81|584795|7228_E03_117|5720_G03_173
696	WRRFEFSMAIGFH	4064.67	7	3	7,8,9	3721	3372	3406	5473	4504	3912	2827	2386	2463	2480_1_82|584874|7229_C10_41|5720_J10_31
697	FRTKGQSAWQYAP	4064.33	8	9	4,5,6	3772	3584	3740	4326	4338	4626	2328	2404	2589	2480_1_88|585422|7235_A06_69|5722_A06_98
698	YWVWMQSNNWLSR	4064.17	11	9	16,17,18	3781	3492	3391	4447	4478	4796	2496	2410	2461	2480_1_88|585463|7235_D11_30|5722_B23_27
699	PYWFTKSNSAMIG	4063.83	16	10	10,11,12	3949	3862	3831	4214	4184	4343	2033	2117	2170	2480_1_89|585528|7236_B04_43|5722_E16_57
700	PPTNHESAKTMSS	4063.67	7	1	10,11,12	3817	3918	4051	3989	4415	4192	2560	2615	2607	2480_1_80|584686|7227_D02_79|5720_B14_36
701	HVHGPTSPSYGFP	4061.83	2	2	1,2,3	3932	3887	3845	4526	4242	3939	4596	4562	4570	2480_1_81|584793|7228_E01_129|5720_G01_135
702	FVKMWQSKRFPGV	4061.83	7	4	13,14,15	3909	3887	3806	4213	4212	4344	2646	2688	2772	2480_1_83|584978|7230_D06_117|5720_N18_124
703	LTNLDQSTGMKWG	4061.33	14	2	1,2,3	3302	3460	3356	4749	4769	4732	2531	2478	2331	2480_1_81|584796|7228_E04_26|5720_G04_28
704	EINLKYSEMPVHF	4061.33	5	16	16,17,18	3446	3421	3326	4518	4817	4840	2686	2670	2655	2480_1_95|586182|7242_H10_119|5723_P22_114
705	VKEQAHSMTSIPD	4061.17	13	6	16,17,18	3589	3541	3432	4513	4703	4589	2263	2345	2349	2480_1_85|585224|7232_H12_78|5721_H24_144
706	MYGLNPSHGYRKP	4061	7	6	13,14,15	3760	3884	4246	4122	4143	4211	2364	2389	2534	2480_1_85|585170|7232_D06_60|5721_F18_170
707	KLGNIQSRHVSQH	4060.83	5	8	10,11,12	3353	3407	3240	4767	4917	4681	2913	2784	2748	2480_1_87|585406|7234_H02_87|5721_P14_75
708	SRGHSQSPARYLE	4060.5	14	12	1,2,3	3501	3418	3565	4492	4572	4815	2251	2249	2440	2480_1_91|585756|7238_E04_129|5722_O04_173
709	GGTKSYSKYFYWT	4059.5	13	4	7,8,9	3548	3579	3724	4548	4414	4544	2711	2758	2711	2480_1_83|585020|7230_G12_107|5720_P12_77
710	DVAWVDSPEYKVL	4057.5	5	14	16,17,18	3702	3489	3258	4771	4573	4552	2943	2749	2594	2480_1_93|585990|7240_H10_42|5723_H22_81
711	VLGQNSSIQSHWK	4056.5	3	11	16,17,18	3734	3701	3704	4492	4285	4423	2843	2709	2844	2480_1_90|585653|7237_D09_56|5722_J21_71
712	NHQQQASHFTWQH	4056	8	4	1,2,3	3780	3753	3777	4475	4345	4206	2461	2382	2224	2480_1_83|584938|7230_A02_84|5720_M02_76
713	NFYQLWSATDVKF	4054.67	4	17	10,11,12	3918	3471	3295	4860	4633	4151	2707	2427	2333	2480_1_96|586197|7243_B01_65|5724_A13_56
714	RPFFRESGTPPMG	4052	6	11	13,14,15	3714	3744	3564	4377	4441	4472	2498	2517	2500	2480_1_90|585674|7237_F06_43|5722_K18_84
715	VHEWRVSVAVDDN	4051.83	3	12	16,17,18	3807	3674	3719	4342	4313	4456	2785	2668	2688	2480_1_91|585749|7238_D09_45|5722_N21_26
716	VSLENISFNIQRF	4050.67	3	7	13,14,15	3597	3502	3426	4547	4674	4558	3215	3171	3209	2480_1_86|585265|7233_D05_52|5721_J17_60
717	VYNEQTSYQIGIH	4049.67	14	9	1,2,3	3199	3288	3236	4669	4736	5170	2030	2157	2149	2480_1_88|585468|7235_E04_55|5722_C04_36
718	TRMQGVSVVVMFF	4048.17	16	8	16,17,18	4234	3931	3572	4357	4291	3904	2312	2139	1881	2480_1_87|585344|7234_B12_61|5721_M24_34
719	KAFWNTSINDNQS	4046.17	7	5	10,11,12	3893	3885	3940	4176	4186	4197	2664	2572	2589	2480_1_84|585070|7231_D02_83|5721_B14_112
720	ARTFSRSMVKEMA	4044.67	14	4	1,2,3	3406	3264	3562	4686	4661	4689	2434	2534	2575	2480_1_83|584988|7230_E04_48|5720_O04_80
721	LMKKFESSKVLLN	4043.67	11	6	1,2,3	3532	3166	3101	5101	4885	4477	2527	2180	2021	2480_1_85|585155|7232_C03_53|5721_F03_90
722	QFSHYWSRTKPAT	4042.5	3	8	16,17,18	3582	3512	3693	4679	4340	4449	3072	3046	3058	2480_1_87|585365|7234_D09_69|5721_N21_97
723	EGNYFNSETLTRM	4041.33	3	10	16,17,18	3582	3594	3782	4573	4346	4371	3086	2657	2833	2480_1_89|585557|7236_D09_50|5722_F21_45
724	WYRQFQSTWDAER	4040.5	11	7	4,5,6	3633	3585	3511	4838	4476	4200	2233	2290	2570	2480_1_86|585255|7233_C07_52|5721_J07_50
725	EWFILKSDWLNMA	4039.67	9	12	4,5,6	3336	3596	3480	4440	4591	4795	2894	3172	2967	2480_1_91|585783|7238_G07_91|5722_P07_47
726	DPWLSISIMFHNQ	4038.83	8	8	1,2,3	3832	3726	3813	4241	4314	4307	2335	2318	2321	2480_1_87|585322|7234_A02_63|5721_M02_62
727	QWFHHVSNITSRI	4038.33	8	10	4,5,6	3839	3607	3668	4423	4283	4410	2464	2247	2288	2480_1_89|585518|7236_A06_46|5722_E06_43
728	DFLFNVSHKRSET	4036.83	9	16	16,17,18	3366	3393	3433	4714	4610	4705	2410	2490	2479	2480_1_95|586183|7242_H11_92|5723_P23_124
729	FWLIKESTPTVMK	4035.67	6	11	16,17,18	3397	3437	3612	4468	4665	4635	2399	2225	2496	2480_1_90|585678|7237_F10_68|5722_K22_86
730	WTSTSRSPMPSNE	4034.5	7	8	10,11,12	3861	3941	4013	3928	4037	4427	2438	2234	2448	2480_1_87|585358|7234_D02_78|5721_N14_117
731	GINRMKSWGRKHF	4034.17	7	11	13,14,15	3970	4071	3911	3928	3944	4381	2487	2564	2571	2480_1_90|585650|7237_D06_73|5722_J18_114
732	TTTRLWSEWFPAW	4034	5	12	4,5,6	3245	3522	3658	4634	4613	4532	2526	2748	2801	2480_1_91|585782|7238_G06_96|5722_P06_70
733	RYLAFESMYFVID	4033.67	2	14	10,11,12	3648	3520	3422	4621	4548	4443	3499	3331	3167	2480_1_93|585957|7240_F01_23|5723_G13_10
734	GTINGESSKRGQV	4033.17	9	1	7,8,9	3160	3503	3511	4546	4685	4794	2525	2617	2741	2480_1_80|584731|7227_G11_122|5720_D11_147
735	MDQRANSESMGGS	4032.33	7	10	7,8,9	4054	4106	4032	4153	3985	3864	2634	2449	2367	2480_1_89|585546|7236_C10_79|5722_F10_156
736	VIPEIVSKHQYNP	4030.83	14	3	4,5,6	3470	3311	3359	4714	4682	4649	2468	2397	2398	2480_1_82|584896|7229_E08_85|5720_K08_118
737	RTYFAWSYAVRSG	4030	13	16	13,14,15	3457	3411	3286	4654	4666	4706	2531	2284	2338	2480_1_95|586180|7242_H08_60|5723_P20_57
738	LQHPFFSNEVISE	4029.17	8	16	10,11,12	3589	3362	3161	4808	4739	4516	2285	2323	2156	2480_1_95|586102|7242_B02_41|5723_M14_54
739	INDMIPSNHWSAP	4028.67	13	4	16,17,18	3382	3337	3480	4557	4774	4642	2376	2451	2509	2480_1_83|585032|7230_H12_149|5720_P24_136
740	WTLFSKSSHMGEV	4028.67	12	15	13,14,15	3643	3505	3463	4587	4645	4329	2242	2067	2191	2480_1_94|586011|7241_B07_48|5723_I19_123
741	LPSYTGSYHPSNN	4027.67	13	2	1,2,3	3278	3531	3564	4320	4653	4820	2748	2924	2894	2480_1_81|584820|7228_G04_103|5720_H04_126
742	DMSIHYSARAFKF	4027.17	13	11	16,17,18	3612	3449	3385	4514	4636	4567	2434	2207	2280	2480_1_90|585704|7237_H12_41|5722_L24_52
743	YVMITSSEQVPPV	4026.5	8	3	4,5,6	3688	3790	3638	4377	4391	4275	2441	2415	2622	2480_1_82|584846|7229_A06_78|5720_I06_63
744	DIMEHVSGRKVVP	4026.5	11	11	1,2,3	3806	3589	3591	4374	4386	4413	2167	2122	2031	2480_1_90|585635|7237_C03_65|5722_J03_119
745	YRAMTVSYSIRED	4024.17	7	2	16,17,18	3765	3664	3662	4350	4386	4318	2453	2430	2336	2480_1_81|584790|7228_D10_17|5720_F22_8
746	YMEDHTSIINMWT	4024.17	7	4	10,11,12	3802	3862	3829	4194	4335	4123	2573	2559	2516	2480_1_83|584974|7230_D02_142|5720_N14_60
747	WPPYDSSPHPAEG	4022.5	16	12	13,14,15	4302	4108	3766	4161	4080	3718	2231	2254	2087	2480_1_91|585724|7238_B08_89|5722_M20_95
748	EDVIMDSWKQSAI	4022	8	14	10,11,12	3773	3511	3312	4657	4469	4410	2250	2235	2157	2480_1_93|585910|7240_B02_47|5723_E14_85
749	IAHGDPSTKFTNS	4021.5	2	2	10,11,12	3781	3719	3547	4353	4303	4426	4600	4427	4313	2480_1_81|584805|7228_F01_38|5720_G13_48
750	FRWALDSQLVLEK	4021.17	3	16	4,5,6	3597	3319	3192	4815	4635	4569	3067	2773	2794	2480_1_95|586117|7242_C05_34|5723_N05_52
751	EFDGIQSPHDNLE	4021	6	3	10,11,12	3331	3597	3549	4581	4478	4590	2889	2812	2676	2480_1_82|584902|7229_F02_176|5720_K14_216
752	RSPSLRSVLIIVS	4021	4	10	7,8,9	3764	3639	3494	4307	4430	4492	2879	2803	2857	2480_1_89|585521|7236_A09_28|5722_E09_20
753	KHNMDSSKSMEST	4020.5	11	11	13,14,15	3440	3510	3911	4159	4364	4739	2011	2039	2411	2480_1_90|585651|7237_D07_64|5722_J19_133
754	AKLATESHKTFDE	4019	4	4	4,5,6	3838	3773	3897	4132	4194	4280	3359	3383	3286	2480_1_83|584941|7230_A05_86|5720_M05_105
755	MDSHEQSSHPTET	4018.67	13	7	16,17,18	3549	3474	3466	4437	4526	4660	2133	2199	2183	2480_1_86|585320|7233_H12_115|5721_L24_165
756	TGFTDASIQFVMV	4017	10	13	7,8,9	3521	3585	3509	4757	4455	4275	2611	2392	2398	2480_1_92|585859|7239_E11_31|5723_C11_20
757	IAVPFVSIVGNQG	4016.33	16	11	10,11,12	3931	3760	3867	4262	4184	4094	2005	2153	2227	2480_1_90|585624|7237_B04_32|5722_I16_31
758	HWLDERSIVGHIQ	4015.33	2	6	16,17,18	3363	3390	3417	4705	4603	4614	3942	3832	3745	2480_1_85|585197|7232_F09_49|5721_G21_101
759	QDEMSASIGGPER	4014.17	12	17	10,11,12	3254	3352	4059	4054	4330	5036	1803	1846	2595	2480_1_96|586199|7243_B03_110|5724_A15_107
760	SLPVPISDPESIM	4012.83	13	2	4,5,6	3635	3458	3342	4547	4593	4502	2803	2751	2563	2480_1_81|584824|7228_G08_63|5720_H08_39
761	TSDMEESHEFWAQ	4012.83	4	16	10,11,12	3924	3569	3306	4783	4373	4122	2812	2553	2384	2480_1_95|586101|7242_B01_60|5723_M13_77
762	ASVYLGSWSGLRW	4011	3	3	4,5,6	4179	3549	3438	4751	4173	3976	4420	3628	3527	2480_1_82|584869|7229_C05_60|5720_J05_28
763	GMDGMPSKLNFIR	4011	3	6	1,2,3	3103	3400	3410	4675	4718	4760	3630	3763	3928	2480_1_85|585153|7232_C01_96|5721_F01_153
764	HVIWDASSMMEYM	4009.5	13	15	1,2,3	3295	3682	3817	4194	4473	4596	2847	3013	3026	2480_1_94|586068|7241_G04_42|5723_L04_18
765	HVAAIESIYSRNL	4008.5	7	10	10,11,12	4143	4237	3945	3826	3856	4044	2416	2304	2493	2480_1_89|585550|7236_D02_51|5722_F14_71
766	IYNRLASTLTDVV	4007.33	2	8	16,17,18	3301	3158	3332	4775	4602	4876	3610	3607	3781	2480_1_87|585389|7234_F09_46|5721_O21_56
767	LNDSQSSKFWYDL	4007.17	13	16	4,5,6	3335	3586	3547	4375	4506	4694	2865	2645	2732	2480_1_95|586168|7242_G08_115|5723_P08_89
768	EQFSWRSMYVHEL	4006.33	16	9	16,17,18	4019	4033	3728	4149	4203	3906	2230	2065	1894	2480_1_88|585440|7235_B12_82|5722_A24_69
769	IITIEKSMQEITG	4005.83	11	5	13,14,15	4059	3607	3536	4198	4244	4391	2934	2731	2571	2480_1_84|585075|7231_D07_43|5721_B19_36
770	NIINTLSTSIPMM	4005.83	11	8	13,14,15	3836	3560	3429	4424	4374	4412	2854	2545	2405	2480_1_87|585363|7234_D07_58|5721_N19_57
771	KDTSRISAFPVGV	4003.33	9	13	16,17,18	3334	3365	3543	4639	4557	4582	2564	2561	2550	2480_1_92|585895|7239_H11_33|5723_D23_82
772	ENFLGLSYSFPPQ	4003	1	6	7,8,9	3306	3478	3801	4366	4446	4621	4365	4453	4517	2480_1_85|585209|7232_G09_97|5721_H09_112
773	VRDWKWSPNGDGL	4000.83	12	17	16,17,18	4456	3728	3455	4604	4020	3742	2732	2293	2091	2480_1_96|586207|7243_B11_145|5724_A23_134
774	AMKWDESGLHLDK	3998.83	11	12	4,5,6	3722	3805	3920	4241	4163	4142	2196	2398	2490	2480_1_91|585735|7238_C07_94|5722_N07_148
775	ELDLRISLDAQAI	3998.67	14	1	13,14,15	3931	3832	3920	4127	4130	4052	2393	2204	2315	2480_1_80|584716|7227_F08_82|5720_C20_110
776	PYFGKHSANAWKV	3998	13	11	10,11,12	3363	3329	3453	4479	4682	4682	2598	2708	2660	2480_1_90|585696|7237_H04_93|5722_L16_143
777	IGWSVGSYFPMNQ	3997.33	12	6	7,8,9	3163	3175	3235	4791	4786	4834	2730	2877	2513	2480_1_85|585139|7232_A11_78|5721_E11_100
778	TQEWETSKGRIAI	3996.83	6	16	7,8,9	3206	3061	3321	4867	4689	4837	2254	2135	2134	2480_1_95|586146|7242_E10_66|5723_O10_88
779	TKTDIWSPIKMMH	3996.33	3	15	7,8,9	3503	3454	3464	4648	4490	4419	2882	2898	2883	2480_1_94|586025|7241_C09_65|5723_J09_156
780	GRGEALSLMNFSS	3993.33	10	16	7,8,9	3816	3832	3954	4336	4045	3977	2676	2564	2525	2480_1_95|586147|7242_E11_62|5723_O11_67
781	INANAMSADTWLV	3991	6	14	10,11,12	3182	3486	3583	4520	4508	4667	2246	2390	2400	2480_1_93|585958|7240_F02_53|5723_G14_49
782	QFRLNNSKINPIV	3990.33	2	12	16,17,18	3230	3293	3517	4581	4608	4713	3291	3328	3582	2480_1_91|585773|7238_F09_59|5722_O21_92
783	NQELSGSHFVRSQ	3990	2	16	4,5,6	3221	3326	3464	4393	4608	4928	3468	3577	3737	2480_1_95|586141|7242_E05_49|5723_O05_78
784	MPRVSESFGPNWV	3989	11	12	10,11,12	3815	3730	3627	4265	4210	4287	1986	2095	1906	2480_1_91|585743|7238_D03_59|5722_N15_41
785	WYFTQYSFSKVFR	3988.17	12	3	7,8,9	3286	3223	3150	4763	4810	4697	2583	2555	2332	2480_1_82|584851|7229_A11_50|5720_I11_31
786	RIFVFQSMIPIDY	3988	14	10	1,2,3	3343	3315	3279	4555	4661	4775	2153	2160	2091	2480_1_89|585564|7236_E04_26|5722_G04_9
787	NAEQRVSERGIDM	3987	6	9	10,11,12	3359	3707	3892	4080	4329	4555	2351	2511	2934	2480_1_88|585478|7235_F02_70|5722_C14_126
788	PDHYFKSVWANMD	3987	12	14	10,11,12	3542	3641	3686	4220	4363	4470	1865	2028	2009	2480_1_93|585911|7240_B03_45|5723_E15_80
789	YMKYAQSLKYRPA	3986.83	13	6	4,5,6	3482	3693	3605	4252	4432	4457	2508	2727	2714	2480_1_85|585208|7232_G08_74|5721_H08_159
790	NNYYPGSDGFYIY	3986.5	12	11	16,17,18	3315	3907	3591	4476	4480	4150	2440	2463	2325	2480_1_90|585631|7237_B11_92|5722_I23_135
791	GAHFQASAKWAQF	3986	11	5	1,2,3	3426	3174	3217	4801	4748	4550	2281	2055	2026	2480_1_84|585059|7231_C03_89|5721_B03_65
792	GDQGDASPPWREG	3985	2	10	13,14,15	3381	3378	3419	4589	4528	4615	3667	3590	3506	2480_1_89|585577|7236_F05_86|5722_G17_111
793	LETMSASMFFQKG	3984.33	13	1	16,17,18	3275	3480	3420	4543	4646	4542	2363	2423	2602	2480_1_80|584744|7227_H12_77|5720_D24_54
794	TPSVPESSYVTGN	3983.5	6	5	16,17,18	3492	3330	3470	4661	4440	4508	2488	2483	2649	2480_1_84|585102|7231_F10_57|5721_C22_89
795	TTEDYPSTSRSQQ	3982.83	10	5	16,17,18	3531	3529	3424	4283	4409	4721	2728	2496	2421	2480_1_84|585103|7231_F11_56|5721_C23_94
796	TTKEPNSFIGLDK	3982.83	13	5	10,11,12	3407	3368	3330	4438	4640	4714	2621	2550	2437	2480_1_84|585120|7231_H04_77|5721_D16_159
797	WNQFLRSHRLIEW	3982.33	11	3	16,17,18	3720	3717	3749	4133	4372	4203	2510	2481	2442	2480_1_82|584887|7229_D11_76|5720_J23_48
798	FKNHWMSYERFYL	3981.83	3	11	10,11,12	3377	3591	3663	4358	4366	4536	3150	3014	2915	2480_1_90|585645|7237_D01_43|5722_J13_22
799	NSPQAMSINYENL	3980.5	5	16	13,14,15	3452	3760	3447	4253	4399	4572	2841	2769	2786	2480_1_95|586178|7242_H06_97|5723_P18_64
800	KRHRWDSRDVTMI	3980.33	6	9	16,17,18	3660	3503	3463	4694	4191	4371	2648	2401	2398	2480_1_88|585486|7235_F10_52|5722_C22_47
801	MMKESLSLKKLYR	3979.83	13	16	16,17,18	3409	3247	3501	4526	4512	4684	2257	2140	2072	2480_1_95|586184|7242_H12_88|5723_P24_120
802	KKWLYLSKKWGNP	3979.67	2	11	16,17,18	3269	3196	3616	4637	4447	4713	3132	3250	3626	2480_1_90|585677|7237_F09_49|5722_K21_53
803	NWSMVQSMTNTNV	3979.67	13	12	10,11,12	3140	3270	3424	4666	4738	4640	2727	2621	2617	2480_1_91|585792|7238_H04_68|5722_P16_40
804	NFQKIHSPMTDDP	3976.67	13	8	13,14,15	3368	3461	3459	4642	4531	4399	2263	2297	2222	2480_1_87|585412|7234_H08_84|5721_P20_128
805	VMHQVGSDHDTWE	3976.17	12	7	7,8,9	2888	3139	3359	4670	4739	5062	2416	2499	2456	2480_1_86|585235|7233_A11_65|5721_I11_105
806	VMFHKQSFARPNE	3975.83	4	10	10,11,12	3719	3482	3338	4400	4407	4509	2881	2894	2880	2480_1_89|585525|7236_B01_90|5722_E13_208
807	ISLTQRSRMYSAS	3974.83	11	9	4,5,6	3484	3396	3456	4740	4464	4309	2201	2310	2517	2480_1_88|585447|7235_C07_56|5722_B07_78
808	QLFYHKSVWQDYE	3973.67	10	7	1,2,3	3289	3379	3409	4639	4602	4524	2709	2796	2762	2480_1_86|585275|7233_E03_74|5721_K03_67
809	RGPHLNSWKWPSF	3973.67	9	15	16,17,18	3149	3449	3301	4553	4681	4709	2510	2531	2419	2480_1_94|586087|7241_H11_42|5723_L23_81
810	TQLINVSNAILAY	3972.67	13	6	13,14,15	3480	3229	3355	4898	4457	4417	2435	2327	2194	2480_1_85|585220|7232_H08_68|5721_H20_59
811	VGSIGQSPMKHIE	3971.67	11	10	7,8,9	3756	3861	3793	4169	4203	4048	2438	2301	2250	2480_1_89|585547|7236_C11_77|5722_F11_221
812	EKQKKISFFRIAA	3971	3	9	10,11,12	3435	3443	3591	4319	4363	4675	3193	3123	3164	2480_1_88|585453|7235_D01_63|5722_B13_48
813	WNPDPKSTPPHRT	3971	7	12	7,8,9	4060	4000	3921	4156	3870	3819	2697	2510	2365	2480_1_91|585738|7238_C10_109|5722_N10_110
814	NRADMASKVNESM	3970.5	11	16	13,14,15	3691	3567	3920	4197	4130	4318	1838	1878	1926	2480_1_95|586131|7242_D07_53|5723_N19_94
815	LLHTKGSKSPENH	3968.33	14	6	1,2,3	3222	3232	3441	4569	4529	4817	2274	2205	2327	2480_1_85|585180|7232_E04_62|5721_G04_131
816	MDHSLDSNIVPHS	3968	1	2	7,8,9	3256	3671	3728	4070	4449	4634	4585	4742	4992	2480_1_81|584825|7228_G09_55|5720_H09_68
817	FVANPESLYLINT	3966.33	4	8	13,14,15	3366	3170	3356	4608	4582	4716	3056	3192	3441	2480_1_87|585337|7234_B05_57|5721_M17_97
818	HTRKNESTMMQNG	3965.67	4	7	7,8,9	3790	3623	3352	4448	4269	4312	2952	2921	2928	2480_1_86|585233|7233_A09_36|5721_I09_92
819	KFAHERSAPHDIQ	3963.5	1	2	10,11,12	3531	3453	3412	4416	4527	4442	5113	5257	5054	2480_1_81|584829|7228_H01_96|5720_H13_89
820	AGGVGVSMVMDVM	3962.33	6	1	10,11,12	3194	3066	3254	4788	4836	4636	2717	2645	2621	2480_1_80|584710|7227_F02_88|5720_C14_77
821	TSKRVLSVMGKDM	3961.33	2	15	16,17,18	3294	3330	3560	4362	4474	4748	2869	2938	3171	2480_1_94|586061|7241_F09_38|5723_K21_75
822	RMPDNLSHLRLLQ	3961.17	3	1	13,14,15	3555	3575	3443	4401	4352	4441	3460	3442	3701	2480_1_80|584689|7227_D05_104|5720_B17_103
823	YPARMISFGRDIH	3959.67	11	4	16,17,18	3690	3446	3303	4376	4644	4299	2568	2501	2479	2480_1_83|584983|7230_D11_76|5720_N23_98
824	FKNVAFSFDGGHP	3959	13	13	1,2,3	3245	3648	3665	4129	4447	4620	2888	3414	3171	2480_1_92|585876|7239_G04_58|5723_D04_64
825	QAGPMLSRRFRYF	3958.67	2	9	10,11,12	3487	3513	3458	4351	4389	4554	3973	4058	3934	2480_1_88|585477|7235_F01_73|5722_C13_89
826	SIIMFSSARMQLK	3958.33	14	4	7,8,9	3378	3294	3194	4797	4624	4463	2448	2395	2359	2480_1_83|584996|7230_E12_53|5720_O12_42
827	NMEYIMSKVQTWI	3957.67	8	11	7,8,9	3739	3666	3599	4196	4304	4242	2144	2183	1941	2480_1_90|585618|7237_A10_57|5722_I10_33
828	ATRVDGSKENHFF	3957.5	16	13	10,11,12	3973	3931	3842	4132	3895	3972	2043	1930	1989	2480_1_92|585816|7239_B04_105|5723_A16_102
829	SAGDFASNPIAST	3955.17	6	2	16,17,18	3206	3311	3284	4657	4614	4659	2593	2651	2685	2480_1_81|584814|7228_F10_52|5720_G22_93
830	HHGGKDSMMPIER	3954.83	13	9	13,14,15	3270	3350	3398	4573	4569	4569	2628	2591	2514	2480_1_88|585508|7235_H08_87|5722_D20_209
831	GYMTKGSEWDKWN	3954.67	4	4	1,2,3	3617	3734	3854	4100	4241	4182	3342	3375	3254	2480_1_83|584937|7230_A01_84|5720_M01_89
832	YKLVYISLVVPIV	3953.33	2	10	10,11,12	3503	3467	3467	4418	4440	4425	3953	3941	3844	2480_1_89|585573|7236_F01_28|5722_G13_15
833	PYRQPPSPVSIMS	3952.83	6	12	16,17,18	3280	3332	3695	4087	4356	4967	2270	2299	2498	2480_1_91|585774|7238_F10_90|5722_O22_116
834	RILGGDSNISLQS	3951.67	3	4	16,17,18	3620	3641	3619	4394	4281	4155	3308	3375	3266	2480_1_83|584981|7230_D09_105|5720_N21_82
835	GATHQKSEQTYIS	3951.67	13	9	10,11,12	3254	3173	3239	4621	4727	4696	2462	2311	2417	2480_1_88|585504|7235_H04_57|5722_D16_83
836	QFTKTPSVQQHMN	3950.5	4	4	7,8,9	3916	3720	3681	4329	4019	4038	3139	3101	3126	2480_1_83|584945|7230_A09_128|5720_M09_142
837	WYWWIFSMSNIFL	3950.17	13	13	4,5,6	3552	3373	3371	4644	4364	4397	2898	2737	2624	2480_1_92|585880|7239_G08_48|5723_D08_38
838	VHTMTHSTIQQTR	3949.83	4	11	7,8,9	3741	3415	3478	4420	4266	4379	2723	2759	2766	2480_1_90|585617|7237_A09_53|5722_I09_72
839	TWTMMRSPKMQMA	3949.83	12	14	4,5,6	3520	3578	3473	4562	4377	4189	2117	2055	1892	2480_1_93|585903|7240_A07_47|5723_E07_174
840	KQEFFVSPGMFYR	3949.67	14	2	10,11,12	3541	3757	3772	4093	4257	4278	2484	2445	2526	2480_1_81|584808|7228_F04_96|5720_G16_131
841	TMYEMYSPAPFQT	3949	9	8	13,14,15	2957	3241	3340	4524	4684	4948	2525	2915	2939	2480_1_87|585411|7234_H07_133|5721_P19_194
842	RINWVWSRKVYSH	3948.33	16	14	10,11,12	3983	3870	3908	4084	3970	3875	1820	1881	1816	2480_1_93|585912|7240_B04_30|5723_E16_41
843	SIPWKGSMIDTSA	3948.17	7	2	7,8,9	3489	3292	3319	4970	4601	4018	2538	2448	2501	2480_1_81|584778|7228_C10_48|5720_F10_43
844	NKMVFESGRNWKA	3948	6	3	13,14,15	3272	3066	3169	4605	4724	4852	2680	2550	2552	2480_1_82|584906|7229_F06_91|5720_K18_103
845	FMAVGPSVWLPPP	3948	5	11	10,11,12	3472	3307	3309	4585	4598	4417	2738	2686	2510	2480_1_90|585694|7237_H02_78|5722_L14_114
846	QTFNFESLNIFHP	3947.67	13	8	16,17,18	3584	3400	3374	4496	4344	4488	2241	2294	2075	2480_1_87|585416|7234_H12_66|5721_P24_52
847	MNFVSQSPTMSSF	3947.67	11	11	10,11,12	3588	3646	3606	4248	4265	4333	2022	2003	2071	2480_1_90|585647|7237_D03_93|5722_J15_65
848	LPGQQNSTGNGYF	3947.5	1	7	10,11,12	3474	3619	3491	4316	4453	4332	4223	4224	4234	2480_1_86|585309|7233_H01_130|5721_L13_166
849	WIADTNSPKVNHW	3945.17	8	12	10,11,12	3617	3565	3236	4438	4465	4350	2211	2140	2115	2480_1_91|585718|7238_B02_132|5722_M14_115
850	HHTQMYSDVPDSE	3942	3	4	10,11,12	3494	3641	3798	4255	4230	4234	3443	3550	3511	2480_1_83|584973|7230_D01_146|5720_N13_172
851	WWIIHFSIMKRVK	3941.5	10	12	10,11,12	3248	3419	3781	4264	4433	4504	2310	2238	2415	2480_1_91|585767|7238_F03_38|5722_O15_30
852	INGMHQSIPEMSR	3941.5	9	14	16,17,18	3232	3271	3379	4575	4546	4646	2405	2412	2437	2480_1_93|585991|7240_H11_68|5723_H23_155
853	DRIHYMSVWLWQH	3941	11	6	16,17,18	3580	3427	3299	4425	4516	4399	2343	2455	2419	2480_1_85|585175|7232_D11_47|5721_F23_40
854	WARNSVSYAWQHK	3938.83	12	1	7,8,9	3445	3264	2983	4711	4694	4536	2480	2413	2184	2480_1_80|584659|7227_A11_103|5720_A11_200
855	RLVQMNSAYMTDK	3937.33	4	6	7,8,9	3678	3705	3649	4155	4251	4186	3003	3080	2871	2480_1_85|585137|7232_A09_55|5721_E09_57
856	LIDKKTSAARGHR	3935	4	8	7,8,9	3740	3688	3482	4205	4255	4240	2916	2971	2736	2480_1_87|585329|7234_A09_102|5721_M09_94
857	QYGQHQSGSQAYY	3935	13	10	16,17,18	3486	3388	3278	4645	4416	4397	2433	2160	2120	2480_1_89|585608|7236_H12_76|5722_H24_104
858	AMFNNHSYTAQEL	3933	13	4	13,14,15	3256	3261	3196	4674	4529	4682	2314	2311	2336	2480_1_83|585028|7230_H08_103|5720_P20_78
859	MHQDFRSEKMSHF	3933	7	10	13,14,15	4069	3993	3722	3891	3960	3963	2431	2450	2436	2480_1_89|585554|7236_D06_53|5722_F18_110
860	FTTKIDSNPWEPV	3932.5	8	2	7,8,9	3484	3561	3564	4361	4363	4262	2519	2334	2212	2480_1_81|584754|7228_A10_82|5720_E10_125
861	IYTTATSTDYSFP	3932.5	10	9	10,11,12	2898	3178	3594	4544	4599	4782	2399	2484	2777	2480_1_88|585479|7235_F03_56|5722_C15_68
862	DYFKIVSFRMNQQ	3929.67	6	13	7,8,9	3217	3176	3345	4593	4612	4635	2375	2216	2232	2480_1_92|585858|7239_E10_30|5723_C10_28
863	GKQENSSHSDIKH	3928.83	16	3	10,11,12	3729	3687	3604	4270	4214	4069	1723	1846	1868	2480_1_82|584856|7229_B04_105|5720_I16_144
864	IQHVPESNVKIGA	3928.67	3	7	1,2,3	3188	3314	3339	4545	4563	4623	3735	3690	3773	2480_1_86|585249|7233_C01_78|5721_J01_78
865	ITYHAMSHRISNA	3928.5	12	9	4,5,6	3227	2982	2815	5097	4767	4683	2467	2189	2063	2480_1_88|585423|7235_A07_73|5722_A07_88
866	DHQKFSSDSVYRS	3926.83	10	14	7,8,9	3616	3438	3737	4445	4200	4125	2557	2587	2505	2480_1_93|585955|7240_E11_32|5723_G11_83
867	YIANFTSVMWLLV	3923.17	16	10	13,14,15	3888	3771	3655	4127	4169	3929	1998	1951	1937	2480_1_89|585532|7236_B08_38|5722_E20_39
868	KDFPFRSHPGIRQ	3922.33	16	17	10,11,12	3921	3898	4094	3885	3771	3965	1683	1762	2012	2480_1_96|586200|7243_B04_132|5724_A16_134
869	VHTAYGSGWPRQV	3921.33	12	4	7,8,9	3247	3313	3111	4638	4752	4467	2849	2754	2367	2480_1_83|584947|7230_A11_137|5720_M11_148
870	QDRWNLSEPLYHM	3920.83	1	13	1,2,3	3183	3454	3632	3997	4462	4797	3309	3673	3698	2480_1_92|585873|7239_G01_45|5723_D01_121
871	MNILWPSNLFMIP	3918.67	2	6	7,8,9	3407	3622	3457	4085	4391	4550	4426	4694	4699	2480_1_85|585185|7232_E09_55|5721_G09_95
872	ANRAWNSVQYATK	3918.33	2	3	7,8,9	3469	3572	3842	4114	4173	4340	4669	4683	4471	2480_1_82|584897|7229_E09_111|5720_K09_122
873	HTRHQPSEWYNKD	3916	9	15	4,5,6	3311	3387	3177	4370	4570	4681	2549	2753	2761	2480_1_94|586071|7241_G07_55|5723_L07_110
874	TNEYIGSYHNWGF	3914.67	12	5	16,17,18	3402	3544	3385	4483	4476	4198	2272	2293	2154	2480_1_84|585055|7231_B11_158|5721_A23_123
875	ELQDRGSAEQGMI	3913.17	4	6	4,5,6	3755	3668	3534	4261	4180	4081	3273	2989	3099	2480_1_85|585133|7232_A05_51|5721_E05_111
876	SVFLNMSFPIKEK	3912.17	9	14	13,14,15	3299	3243	3098	4685	4619	4529	2665	2503	2297	2480_1_93|585987|7240_H07_72|5723_H19_58
877	WWPVQISSFKGGN	3912	2	7	16,17,18	3392	3098	3028	4774	4617	4563	3821	3583	3470	2480_1_86|585293|7233_F09_41|5721_K21_51
878	KLKIWWSFNMLSQ	3911.67	1	6	10,11,12	3521	3427	3505	4496	4259	4262	4499	4438	4414	2480_1_85|585213|7232_H01_60|5721_H13_42
879	YQIHLVSVNAVPK	3911.17	2	11	7,8,9	3531	3406	3641	4330	4224	4335	4028	3899	3899	2480_1_90|585665|7237_E09_39|5722_K09_81
880	RSSVPRSLRHDFE	3911	16	3	7,8,9	3662	3459	3599	4250	4235	4261	1907	1851	1770	2480_1_82|584852|7229_A12_82|5720_I12_216
881	QSTLIASWNFKSL	3906.5	4	5	7,8,9	3698	3689	3561	4153	4085	4253	2980	2932	2957	2480_1_84|585041|7231_A09_104|5721_A09_51
882	FEYYMESIPNPGS	3904	9	4	7,8,9	3154	3317	3231	4605	4597	4520	2793	2927	2841	2480_1_83|585019|7230_G11_129|5720_P11_132
883	PHGKAFSYYKRQN	3902.17	16	15	10,11,12	3997	3882	3844	3953	3927	3810	1919	1796	1862	2480_1_94|586008|7241_B04_60|5723_I16_116
884	DHGKSRSDKELEF	3902	6	1	16,17,18	3354	3312	3508	4492	4397	4349	2650	2524	2698	2480_1_80|584718|7227_F10_142|5720_C22_184
885	TAEQEMSTVSHHG	3901.67	4	3	1,2,3	3619	3511	3723	4242	4074	4241	3503	3426	3505	2480_1_82|584841|7229_A01_59|5720_I01_91
886	NKVHKKSHQWGHM	3901.33	14	2	4,5,6	3262	3295	3263	4615	4529	4444	2277	2345	2318	2480_1_81|584800|7228_E08_36|5720_G08_23
887	YSNNSFSEHAYYM	3901	10	11	10,11,12	3349	3496	3815	4099	4235	4412	2205	2165	2548	2480_1_90|585671|7237_F03_68|5722_K15_76
888	MPGGKRSRHEAPP	3900.5	3	13	7,8,9	3237	3144	3248	4858	4598	4318	3074	2989	2799	2480_1_92|585833|7239_C09_91|5723_B09_100
889	YPTAAISSPEVLF	3900.33	6	15	13,14,15	3323	3221	3303	4587	4450	4518	2241	2238	2323	2480_1_94|586058|7241_F06_40|5723_K18_65
890	SMEQSRSATDRIM	3898.5	11	6	13,14,15	4106	3386	3235	4688	3973	4003	3239	2493	2414	2480_1_85|585171|7232_D07_59|5721_F19_112
891	YIGISVSILQSSL	3897.67	11	10	10,11,12	3702	3648	3701	4100	4006	4229	2130	2229	2105	2480_1_89|585551|7236_D03_22|5722_F15_21
892	LMLKPGSQGFIKP	3896.17	13	5	13,14,15	3231	3255	3224	4595	4666	4406	2389	2174	2250	2480_1_84|585124|7231_H08_47|5721_D20_130
893	VVQMWNSVSFHMH	3896	2	9	13,14,15	3340	3223	3176	4554	4610	4473	3788	3432	3548	2480_1_88|585481|7235_F05_36|5722_C17_37
894	SNIYHRSNWSRQY	3895.5	11	3	13,14,15	3846	3940	3930	3625	3825	4207	2942	2697	2640	2480_1_82|584883|7229_D07_103|5720_J19_161
895	NRAGLGSAQNWID	3894.5	10	11	1,2,3	3402	3099	3107	4707	4499	4553	2591	2534	2631	2480_1_90|585659|7237_E03_80|5722_K03_78
896	RWIVGVSWYQTWS	3892.83	16	15	13,14,15	4125	4038	3589	4023	3878	3704	1940	2104	1835	2480_1_94|586012|7241_B08_31|5723_I20_28
897	NFGYETSFRTPRR	3892.5	6	15	7,8,9	3210	3010	3121	4850	4445	4719	2486	2203	2305	2480_1_94|586050|7241_E10_42|5723_K10_133
898	NMWPSNSKVFSVV	3891.33	3	6	16,17,18	3376	3387	3553	4356	4246	4430	3142	3228	3274	2480_1_85|585173|7232_D09_38|5721_F21_69
899	GKMIVGSAWQLDV	3889.83	2	9	1,2,3	3572	3539	3569	4293	4230	4136	3927	3953	3973	2480_1_88|585465|7235_E01_59|5722_C01_36
900	HQSGEGSIEFWID	3889	6	2	13,14,15	3145	3274	3307	4541	4575	4492	2530	2607	2519	2480_1_81|584810|7228_F06_63|5720_G18_96
901	KTDGGHSLNFGSF	3885.67	10	11	4,5,6	3222	3342	3255	4456	4606	4433	2669	2673	2512	2480_1_90|585663|7237_E07_76|5722_K07_163
902	DQFSHFSLDEATE	3885.17	13	4	10,11,12	3391	3177	3387	4329	4419	4608	2478	2424	2388	2480_1_83|585024|7230_H04_92|5720_P16_57
903	DGVWMGSGKKEFK	3885.17	3	16	10,11,12	3445	3426	3661	4241	4266	4272	2620	2654	2637	2480_1_95|586125|7242_D01_86|5723_N13_144
904	IRFIPVSFYHFEP	3884.67	1	6	16,17,18	3584	3565	3286	4337	4269	4267	4248	4304	4115	2480_1_85|585221|7232_H09_50|5721_H21_63
905	FMSTQWSVTARML	3883.67	14	5	1,2,3	3160	2992	3310	4597	4595	4648	2223	2149	2297	2480_1_84|585084|7231_E04_33|5721_C04_31
906	YTFEGKSIGETDK	3882	3	3	10,11,12	3590	3549	3628	4323	4114	4088	3407	3627	3439	2480_1_82|584877|7229_D01_105|5720_J13_146
907	GYHYGLSDGQLHW	3881.83	9	3	4,5,6	3039	3245	3290	4367	4741	4609	2730	2782	2635	2480_1_82|584919|7229_G07_145|5720_L07_156
908	TPGLYMSLAKVRR	3881.67	13	12	13,14,15	3227	3050	3271	4601	4565	4576	2533	2527	2454	2480_1_91|585796|7238_H08_98|5722_P20_110
909	LSKTGFSEPEAME	3881.33	2	10	7,8,9	3551	3495	3491	4139	4334	4278	4065	4110	4045	2480_1_89|585569|7236_E09_123|5722_G09_182
910	ADSWQQSTHWQHG	3880.17	6	5	4,5,6	3285	3422	3322	4383	4497	4372	2934	2994	2899	2480_1_84|585086|7231_E06_44|5721_C06_108
911	HRVRSKSDVMGQW	3880.17	13	14	4,5,6	3655	3212	3058	4774	4301	4281	2951	2597	2549	2480_1_93|585976|7240_G08_33|5723_H08_45
912	KMENLASHINLSV	3879.67	13	13	7,8,9	3242	3151	3087	4273	4606	4919	2594	2527	2542	2480_1_92|585884|7239_G12_37|5723_D12_45
913	RQLDNESSDIKEE	3879.5	7	16	4,5,6	4212	3968	3987	4031	3656	3423	2780	2835	2613	2480_1_95|586118|7242_C06_36|5723_N06_64
914	GGTWMMSTMWRFT	3879.17	6	7	7,8,9	3380	3427	3792	4115	4121	4440	2643	2523	2670	2480_1_86|585282|7233_E10_41|5721_K10_44
915	RSFDPVSLVHAVT	3879	5	15	16,17,18	3444	3087	2954	4802	4548	4439	2910	2626	2524	2480_1_94|586086|7241_H10_52|5723_L22_90
916	KAIDAKSMGKLYH	3877.67	13	5	7,8,9	3518	3310	3302	4618	4218	4300	2590	2651	2609	2480_1_84|585116|7231_G12_64|5721_D12_150
917	ENMMRASANTGSE	3877.33	6	13	10,11,12	3392	3279	3367	4442	4344	4440	2274	2352	2310	2480_1_92|585862|7239_F02_51|5723_C14_75
918	IGLAAESWTEEQE	3876.17	2	4	10,11,12	3392	3326	3322	4300	4499	4418	4461	4269	4246	2480_1_83|584997|7230_F01_126|5720_O13_91
919	TQGIYYSKHARRN	3875.5	1	11	16,17,18	3353	3521	3612	4309	4254	4204	3951	4061	4182	2480_1_90|585701|7237_H09_49|5722_L21_83
920	QTNPGGSRTKAVV	3874.17	16	16	10,11,12	4059	3810	3996	3857	3637	3886	1843	1864	1977	2480_1_95|586104|7242_B04_49|5723_M16_112
921	PKPNTSSRGRQWA	3873.5	3	4	4,5,6	3770	3277	3328	4530	4164	4172	4046	3883	3722	2480_1_83|584965|7230_C05_155|5720_N05_136
922	MSFFAISFHGGKL	3873.17	3	3	13,14,15	3540	3430	3730	4045	4209	4285	3315	3284	3381	2480_1_82|584881|7229_D05_40|5720_J17_54
923	ESTVQESDGVRIY	3872.17	8	7	7,8,9	3634	3524	3367	4417	4165	4126	2217	2147	1986	2480_1_86|585234|7233_A10_59|5721_I10_76
924	PDWKAISVKIFDL	3870.67	7	7	10,11,12	3727	3753	3735	3928	4012	4069	2433	2395	2386	2480_1_86|585262|7233_D02_46|5721_J14_68
925	FKTQWNSWTAGIE	3870.33	1	5	7,8,9	3342	3287	3566	4344	4226	4457	4285	4318	4717	2480_1_84|585113|7231_G09_39|5721_D09_56
926	MKWGRNSKYRWDW	3868.17	11	3	4,5,6	3997	3902	3888	4001	3939	3482	2295	2402	2371	2480_1_82|584871|7229_C07_97|5720_J07_72
927	VLHRKTSSERWSG	3867.5	4	8	10,11,12	3548	3363	3446	4220	4237	4391	2801	2941	2923	2480_1_87|585333|7234_B01_67|5721_M13_77
928	VEFKQLSGFMMSQ	3867.33	11	10	4,5,6	3508	3523	3558	4316	4198	4101	2170	2266	2272	2480_1_89|585543|7236_C07_41|5722_F07_36
929	LFNERRSGNQVSV	3867.17	8	6	7,8,9	3732	3453	3277	4431	4233	4077	2204	2155	2133	2480_1_85|585138|7232_A10_70|5721_E10_52
930	NQHLMTSYAIRKD	3865.5	5	5	16,17,18	3211	3298	3149	4396	4646	4493	3165	3331	3370	2480_1_84|585126|7231_H10_53|5721_D22_85
931	VFSVLASNSMKDA	3863.5	4	1	1,2,3	3549	3543	3561	4010	4298	4220	3790	3652	3534	2480_1_80|584649|7227_A01_82|5720_A01_98
932	RWELYVSSYLHQL	3863.33	10	16	1,2,3	3037	3130	3456	4483	4448	4626	2280	2154	2375	2480_1_95|586139|7242_E03_27|5723_O03_29
933	YAQFGYSWHGADQ	3859.5	13	2	16,17,18	3148	3138	3113	4537	4648	4573	2345	2324	2426	2480_1_81|584840|7228_H12_100|5720_H24_59
934	YGNDHRSTSMYND	3857.33	9	16	10,11,12	3363	3016	3223	4728	4463	4351	2703	2370	2305	2480_1_95|586175|7242_H03_89|5723_P15_109
935	RRMKKESNIKDKQ	3857	8	12	7,8,9	3663	3490	3316	4346	4068	4259	2127	2014	1953	2480_1_91|585714|7238_A10_41|5722_M10_60
936	WRHFAISLYNHRY	3854.33	3	11	7,8,9	3154	3206	3195	4622	4554	4395	3103	3150	3013	2480_1_90|585641|7237_C09_37|5722_J09_56
937	IPDLRGSHNMWMA	3850.83	6	13	4,5,6	2983	3089	3200	4611	4553	4669	2441	2623	2586	2480_1_92|585854|7239_E06_33|5723_C06_59
938	YMGYSPSPMQYTQ	3850.17	8	3	7,8,9	3509	3429	3468	4262	4228	4205	2358	2260	2171	2480_1_82|584850|7229_A10_140|5720_I10_171
939	LKDFHISWLPMQL	3848.17	12	8	13,14,15	3163	2783	2743	5146	4713	4541	2460	2403	2217	2480_1_87|585339|7234_B07_70|5721_M19_173
940	IVQFYISRQRQTG	3846.33	4	2	7,8,9	3761	3826	3701	4066	4014	3710	3189	3064	3016	2480_1_81|584753|7228_A09_82|5720_E09_64
941	VGARFFSGLWEND	3844.67	10	9	4,5,6	3099	3346	3162	4375	4432	4654	2578	2508	2607	2480_1_88|585471|7235_E07_69|5722_C07_56
942	NLRNVESGLMVLM	3844.67	7	11	7,8,9	3966	3850	3874	4093	3786	3499	2591	2447	2218	2480_1_90|585642|7237_C10_47|5722_J10_22
943	MPFQSNSVQNILT	3844.17	3	5	16,17,18	3426	3297	3449	4304	4327	4262	3109	3279	3347	2480_1_84|585077|7231_D09_29|5721_B21_27
944	PVPKTHSKHSMRT	3844	3	15	10,11,12	3443	3448	3684	3981	4117	4391	2697	2626	2815	2480_1_94|586029|7241_D01_39|5723_J13_92
945	MWMNALSTRPMAY	3841.83	4	1	4,5,6	3509	3544	3596	4158	4114	4130	3485	3406	3436	2480_1_80|584653|7227_A05_100|5720_A05_156
946	KIWRAYSDGKIWI	3838.83	2	5	13,14,15	3169	3160	3137	4650	4458	4459	4127	3989	3733	2480_1_84|585097|7231_F05_48|5721_C17_46
947	PIDGEFSPTINRA	3837.5	4	2	1,2,3	3542	3449	3611	4196	4128	4099	3599	3457	3569	2480_1_81|584745|7228_A01_94|5720_E01_92
948	SSFQEMSVTGQML	3837	7	6	10,11,12	3685	3742	3656	4020	3951	3968	2537	2358	2417	2480_1_85|585166|7232_D02_51|5721_F14_70
949	YQWILASGRRPSP	3835.67	8	13	7,8,9	3614	3444	3360	4399	4101	4096	2198	1868	2005	2480_1_92|585810|7239_A10_88|5723_A10_79
950	EPDDNKSEEIERT	3835.67	9	15	7,8,9	3230	3275	3198	4432	4510	4369	2789	2503	2566	2480_1_94|586075|7241_G11_31|5723_L11_42
951	DKLGNPSPYNLWM	3835.5	3	1	16,17,18	3486	3540	3495	4329	4199	3964	3527	3533	3632	2480_1_80|584693|7227_D09_69|5720_B21_129
952	MYVDWWSQIIAFD	3835	5	6	10,11,12	3203	3280	3323	4229	4398	4577	2817	2874	2908	2480_1_85|585214|7232_H02_36|5721_H14_26
953	DWWFRRSTPERAD	3833.67	2	11	4,5,6	3427	3496	3445	4273	4285	4076	3919	3912	3959	2480_1_90|585661|7237_E05_81|5722_K05_155
954	LMLPEQSPVAQVL	3830.67	6	1	7,8,9	3034	2996	3096	4650	4552	4656	3114	2729	2708	2480_1_80|584706|7227_E10_72|5720_C10_83
955	ILSYKGSEKFYKV	3828.33	4	1	7,8,9	3676	3635	3560	4153	4070	3876	3198	2978	3113	2480_1_80|584657|7227_A09_38|5720_A09_22
956	STVELYSRLHFSA	3825.17	7	1	7,8,9	3362	3431	3477	4477	4232	3972	2519	2453	2592	2480_1_80|584682|7227_C10_62|5720_B10_78
957	TRAYERSQRAFNG	3824.5	12	9	10,11,12	2954	2946	2929	4791	4714	4613	2277	2278	2324	2480_1_88|585431|7235_B03_75|5722_A15_104
958	REWDPGSSVEELD	3822.33	6	2	10,11,12	3148	3092	3281	4339	4509	4565	2661	2611	2716	2480_1_81|584806|7228_F02_89|5720_G14_22
959	KSERSKSVHPGVF	3821	2	15	13,14,15	3313	3300	3405	4341	4248	4319	2945	2994	2984	2480_1_94|586057|7241_F05_43|5723_K17_94
960	SQGIFKSEGEFPG	3818.67	4	11	10,11,12	3448	3454	3347	4275	4130	4258	2800	2674	2726	2480_1_90|585621|7237_B01_65|5722_I13_92
961	TTFMPKSYEFFGK	3818.17	7	14	10,11,12	4104	4038	3901	3493	3575	3798	2648	2252	2231	2480_1_93|585934|7240_D02_33|5723_F14_86
962	RELWDVSGLDKEH	3817.17	6	9	4,5,6	3514	3417	3388	4312	4264	4008	2914	2812	2783	2480_1_88|585470|7235_E06_87|5722_C06_78
963	NPTGWLSAGGGWV	3816.67	10	7	7,8,9	2721	2917	3138	4679	4669	4776	2525	2603	2836	2480_1_86|585283|7233_E11_63|5721_K11_58
964	TTFTVMSFSIFRI	3816.5	9	4	16,17,18	3046	2997	2938	4626	4757	4535	2938	3153	2970	2480_1_83|585031|7230_H11_20|5720_P23_19
965	VVTRVLSMDQMLR	3816.33	2	3	13,14,15	3407	3389	3289	4438	4288	4087	4103	3957	3675	2480_1_82|584905|7229_F05_86|5720_K17_69
966	RSRLIKSHIMRPH	3814	4	13	7,8,9	3512	3542	3488	4286	4004	4052	2700	2585	2556	2480_1_92|585809|7239_A09_91|5723_A09_88
967	DSQMGQSLLMEKW	3812.83	11	7	13,14,15	3727	3152	3239	4507	4069	4183	2721	2342	2321	2480_1_86|585267|7233_D07_75|5721_J19_81
968	HRQKAESFKPHRN	3812.67	13	9	16,17,18	3222	3147	3165	4482	4406	4454	2237	2111	2084	2480_1_88|585512|7235_H12_67|5722_D24_86
969	LTSFVKSNTIFQY	3811.83	1	5	16,17,18	3449	3415	3213	4331	4279	4184	4483	4360	4244	2480_1_84|585125|7231_H09_21|5721_D21_40
970	TSKTAMSITRTML	3811.83	11	11	4,5,6	3535	3480	3570	4198	4051	4037	2281	2356	2400	2480_1_90|585639|7237_C07_56|5722_J07_71
971	WMRIFVSEGHTQL	3810.5	14	1	1,2,3	3267	3058	3113	4453	4444	4528	2379	2160	2256	2480_1_80|584700|7227_E04_68|5720_C04_92
972	NNFENFSRMTMSI	3809.5	6	10	10,11,12	3191	3340	3689	3987	4178	4472	2351	2342	2668	2480_1_89|585574|7236_F02_62|5722_G14_46
973	PAFPEGSFPMEPS	3809	10	3	16,17,18	3396	3518	3511	4187	4247	3995	2238	2115	2284	2480_1_82|584911|7229_F11_149|5720_K23_167
974	SNSVQISLMIGLK	3809	2	8	7,8,9	3287	3331	3430	4136	4272	4398	4117	4208	4150	2480_1_87|585377|7234_E09_21|5721_O09_35
975	GFSSHMSGPLGAN	3808	3	1	10,11,12	3422	3401	3422	4045	4273	4285	3386	3398	3301	2480_1_80|584685|7227_D01_64|5720_B13_47
976	GMIPPHSYVDFYL	3807.83	11	5	7,8,9	3452	3637	4216	3753	3872	3917	2509	2653	3174	2480_1_84|585067|7231_C11_98|5721_B11_85
977	DSNMWWSEMSLGG	3806.17	2	1	13,14,15	3381	3394	3175	4440	4367	4080	4294	4287	4153	2480_1_80|584713|7227_F05_66|5720_C17_91
978	RSMTYFSQNKIKM	3805.67	6	8	16,17,18	3628	3185	3322	4515	3991	4193	2743	2347	2421	2480_1_87|585390|7234_F10_66|5721_O22_59
979	TWPQNISVYTRMM	3805.67	10	10	10,11,12	3043	3308	3737	3978	4322	4446	2334	2393	2660	2480_1_89|585575|7236_F03_32|5722_G15_31
980	AAFHWDSYAKKYY	3804.33	16	1	10,11,12	3511	3451	3435	4085	4163	4181	1712	1790	1798	2480_1_80|584664|7227_B04_40|5720_A16_39
981	DQFFHRSGAWGVS	3799.83	3	1	1,2,3	3166	3329	3358	4267	4461	4218	3990	3995	3769	2480_1_80|584673|7227_C01_63|5720_B01_108
982	SEAGFKSWQNNAL	3799.5	5	7	7,8,9	2906	3195	3240	4342	4627	4487	2646	2893	3051	2480_1_86|585306|7233_G10_78|5721_L10_100
983	IRMISRSNPMIPK	3797.83	8	15	10,11,12	3419	3154	3055	4600	4335	4224	2209	2135	2051	2480_1_94|586006|7241_B02_49|5723_I14_152
984	QPEQGLSYVDLRF	3797.67	6	7	1,2,3	3431	3160	3132	4630	4298	4135	3492	3329	3118	2480_1_86|585274|7233_E02_69|5721_K02_48
985	KVAGDKSQMVEWL	3797.67	16	11	13,14,15	4029	3812	3575	3855	3840	3675	2051	2089	2022	2480_1_90|585628|7237_B08_72|5722_I20_82
986	IHVAFSSVGTGDH	3797	2	2	16,17,18	3356	3435	3403	4097	4157	4334	3803	3785	3900	2480_1_81|584813|7228_F09_38|5720_G21_16
987	WPTVHGSKQSYEH	3795.33	12	8	7,8,9	2663	2848	3048	4572	4631	5010	2136	2362	2479	2480_1_87|585331|7234_A11_80|5721_M11_78
988	HMERADSVRGWTT	3793	11	5	4,5,6	3272	3170	3182	4423	4625	4086	2059	2163	2268	2480_1_84|585063|7231_C07_118|5721_B07_119
989	DRNEVKSWGMDSK	3791.33	11	1	16,17,18	3455	3534	3797	3731	3856	4375	2281	2397	2801	2480_1_80|584695|7227_D11_77|5720_B23_92
990	PFNPNDSDQLMHR	3790.83	12	9	13,14,15	2905	2896	2696	4915	4666	4667	2253	2156	2016	2480_1_88|585435|7235_B07_79|5722_A19_132
991	NLAIYPSPPWMVT	3788.5	1	5	4,5,6	2970	3139	3431	4074	4627	4490	4148	4391	4578	2480_1_84|585109|7231_G05_88|5721_D05_155
992	LDSVMWSDFWTVR	3787.83	5	10	10,11,12	3184	3272	3250	4288	4417	4316	2578	2623	2537	2480_1_89|585598|7236_H02_50|5722_H14_39
993	QHRKTMSTLGFFT	3787.5	3	10	10,11,12	3222	3266	3383	4251	4245	4358	2949	2895	3068	2480_1_89|585549|7236_D01_32|5722_F13_45
994	PIKEATSDMKHFK	3786.67	13	3	16,17,18	3003	2971	3229	4428	4435	4654	2182	2284	2442	2480_1_82|584936|7229_H12_70|5720_L24_101
995	KDSYTRSNVMVIF	3785	9	13	7,8,9	2797	2880	3267	4428	4490	4848	2538	2406	2606	2480_1_92|585883|7239_G11_44|5723_D11_92
996	TWWPATSSQLIIH	3784.5	13	2	13,14,15	3109	3049	3121	4476	4424	4528	2119	2210	2298	2480_1_81|584836|7228_H08_121|5720_H20_151
997	VNPYNHSDSNFIQ	3784.5	8	5	7,8,9	3550	3475	3246	4298	4131	4007	2282	2370	2276	2480_1_84|585042|7231_A10_116|5721_A10_97
998	RLFIWRSRNRMMN	3783	7	15	10,11,12	4154	3828	4186	3462	3407	3661	2578	2406	2393	2480_1_94|586030|7241_D02_59|5723_J14_94
999	GDFMTNSARPPQP	3782.33	6	6	16,17,18	3318	3200	3237	4551	4170	4218	2537	2356	2442	2480_1_85|585198|7232_F10_77|5721_G22_117
1000	YPDHLASVYGYQE	3781.67	8	10	16,17,18	3638	3522	3547	4114	4036	3833	2472	2385	2178	2480_1_89|585534|7236_B10_80|5722_E22_119
1001	DPTKINSEGLLNM	3781.17	6	12	13,14,15	3467	3310	3405	4284	4134	4087	2276	2211	2277	2480_1_91|585770|7238_F06_113|5722_O18_118
1002	AADEYMSLQYQKD	3781	3	2	13,14,15	3316	3399	3462	3992	4194	4323	3163	3307	3419	2480_1_81|584785|7228_D05_57|5720_F17_132
1003	ESFWSASGDMIMQ	3777.17	3	2	10,11,12	3387	3370	3490	4187	4077	4152	3517	3459	3437	2480_1_81|584781|7228_D01_89|5720_F13_166
1004	RTLFDNSEGFDWQ	3777.17	13	9	4,5,6	3172	3528	3399	4150	4172	4242	2602	2619	2638	2480_1_88|585496|7235_G08_63|5722_D08_103
1005	RVGDDSSDHGQGA	3777	16	2	7,8,9	3534	3388	3457	4204	4048	4031	1867	1766	1756	2480_1_81|584756|7228_A12_66|5720_E12_109
1006	KTHQDLSYDMEHK	3772.5	8	13	10,11,12	3442	3223	3039	4343	4281	4307	2066	2133	2012	2480_1_92|585814|7239_B02_110|5723_A14_114
1007	IDFGMKSNIEKMF	3770.33	6	13	13,14,15	3353	3249	3324	4274	4185	4237	2386	2328	2454	2480_1_92|585866|7239_F06_57|5723_C18_82
1008	RTWKMTSAQKRAE	3770.17	16	1	7,8,9	3492	3390	3370	4305	3980	4084	1713	1679	1709	2480_1_80|584660|7227_A12_95|5720_A12_143
1009	NGAIVRSWSFAFQ	3769.83	11	4	1,2,3	3170	3198	3278	4482	4402	4089	2080	2037	1984	2480_1_83|584963|7230_C03_67|5720_N03_39
1010	HAWPGQSKDGRVA	3769.5	6	7	16,17,18	3442	3171	3324	4363	4233	4084	2644	2401	2390	2480_1_86|585294|7233_F10_49|5721_K22_83
1011	WSHDWSSFILPAG	3767.17	9	8	4,5,6	2829	3035	2990	4352	4680	4717	2453	2764	2767	2480_1_87|585399|7234_G07_60|5721_P07_87
1012	AVYPIFSMEMNQE	3766	8	9	13,14,15	3294	3333	3400	4341	4258	3970	2038	2004	2111	2480_1_88|585434|7235_B06_65|5722_A18_105
1013	DFKLTGSHTALGE	3763.5	2	2	4,5,6	3732	3674	3816	3727	3750	3882	4531	4657	4606	2480_1_81|584797|7228_E05_50|5720_G05_66
1014	QDDTMASSIFFIV	3761.33	13	12	7,8,9	3153	3015	3130	4482	4370	4418	2568	2555	2662	2480_1_91|585788|7238_G12_49|5722_P12_23
1015	SMTLSWSAFFTQQ	3760.83	2	4	13,14,15	3198	3190	3116	4431	4421	4209	4156	3859	3804	2480_1_83|585001|7230_F05_55|5720_O17_28
1016	QWEAQDSVPKEIA	3760.67	16	4	16,17,18	3719	3632	3402	4179	4022	3610	2159	2149	1921	2480_1_83|584960|7230_B12_147|5720_M24_133
1017	FQKGLLSFIRWFK	3757.83	3	12	10,11,12	3217	3158	3436	4282	4120	4334	2937	2858	2944	2480_1_91|585741|7238_D01_42|5722_N13_28
1018	NNQKQFSVQQIAW	3757.17	5	13	10,11,12	3368	3292	3230	4187	4156	4310	2540	2534	2624	2480_1_92|585886|7239_H02_51|5723_D14_39
1019	WSMLAQSSWVMYE	3755.5	4	11	13,14,15	3450	3151	2999	4513	4333	4087	2838	2869	2954	2480_1_90|585625|7237_B05_58|5722_I17_24
1020	DKMMIRSEQSLSR	3755	3	14	10,11,12	3233	3183	3536	4192	4174	4212	2641	2706	2731	2480_1_93|585933|7240_D01_42|5723_F13_53
1021	KMMMGGSLVFYLV	3752.33	14	1	4,5,6	3254	3151	3174	4353	4311	4271	2415	2424	2280	2480_1_80|584704|7227_E08_98|5720_C08_122
1022	VWRTAMSMMDKMP	3752.33	6	1	13,14,15	3064	3111	3247	4447	4315	4330	2652	2566	2582	2480_1_80|584714|7227_F06_60|5720_C18_37
1023	IQNTHLSNRVPKY	3751.33	3	16	7,8,9	3294	3313	3286	4347	4104	4164	2706	2576	2596	2480_1_95|586121|7242_C09_70|5723_N09_140
1024	GYDNRKSIEDTRN	3750.33	3	4	7,8,9	3336	3428	3320	4108	4165	4145	3445	3443	3350	2480_1_83|584969|7230_C09_66|5720_N09_77
1025	ASYTEVSQDGAHQ	3747.5	9	7	7,8,9	2635	2787	2816	4566	4838	4843	2482	2667	2525	2480_1_86|585307|7233_G11_52|5721_L11_63
1026	LGMGAVSPDNPMQ	3746.67	7	11	10,11,12	3821	3897	3790	3667	3513	3792	2235	2152	2233	2480_1_90|585646|7237_D02_129|5722_J14_187
1027	DSYMTASWDAEVG	3745.83	9	12	7,8,9	2944	2785	2900	4597	4661	4588	2589	2528	2689	2480_1_91|585787|7238_G11_111|5722_P11_91
1028	YPLRQHSAEQGFN	3745	9	15	13,14,15	3025	2985	3134	4412	4486	4428	2325	2245	2395	2480_1_94|586083|7241_H07_57|5723_L19_81
1029	RGNTSQSDAGHVS	3745	12	16	7,8,9	3540	3201	3269	4328	4152	3980	1746	1742	1744	2480_1_95|586099|7242_A11_63|5723_M11_94
1030	TAIDVRSVEMNSW	3743.67	11	3	1,2,3	3314	3250	3470	4073	4271	4084	2038	1980	2089	2480_1_82|584867|7229_C03_109|5720_J03_41
1031	GNQRGSSRGFMQM	3743.5	4	7	10,11,12	3435	3270	3249	4247	4163	4097	2722	2716	2808	2480_1_86|585237|7233_B01_151|5721_I13_185
1032	IAQGTPSDERHDQ	3742.67	10	4	16,17,18	3151	3273	3338	4284	4220	4190	2179	2183	2182	2480_1_83|585007|7230_F11_140|5720_O23_152
1033	WDYKPRSIAKENR	3742.33	10	5	13,14,15	2934	3197	3363	4427	4144	4389	2597	2722	2622	2480_1_84|585099|7231_F07_35|5721_C19_59
1034	QYTQTESFGNNQD	3741.17	1	15	4,5,6	3049	3093	3088	4442	4494	4281	3304	3515	3294	2480_1_94|586069|7241_G05_32|5723_L05_50
1035	HETLVHSGLMNNE	3740.83	8	4	7,8,9	3404	3332	3284	4141	4159	4125	2445	2535	2192	2480_1_83|584946|7230_A10_100|5720_M10_148
1036	HTYIWLSGGVAEA	3740.67	8	4	10,11,12	3400	3450	3306	4199	4110	3979	2082	1969	2006	2480_1_83|584950|7230_B02_101|5720_M14_51
1037	KKRHRHSQYQNLK	3737.5	16	1	13,14,15	3382	3341	3357	4271	4148	3926	1913	1886	1929	2480_1_80|584668|7227_B08_81|5720_A20_81
1038	RHLYVISAHGGGF	3736	11	8	16,17,18	3194	2990	3003	4387	4323	4519	2230	2303	2442	2480_1_87|585367|7234_D11_44|5721_N23_70
1039	FLHKHHSLLYAMN	3735.83	7	2	10,11,12	3474	3561	3760	3788	3853	3979	2582	2528	2567	2480_1_81|584782|7228_D02_71|5720_F14_107
1040	SYRYHMSVAPMLF	3735.33	10	1	1,2,3	2833	3044	2900	4368	4626	4641	2361	2319	2362	2480_1_80|584699|7227_E03_64|5720_C03_35
1041	SWTHHDSQRTMGN	3734.5	3	13	10,11,12	3171	3112	3448	4234	4196	4246	2767	2760	2811	2480_1_92|585837|7239_D01_99|5723_B13_104
1042	SAFKPDSIDMVKT	3731.5	2	3	16,17,18	3060	3204	3599	3965	4149	4412	3615	3590	4016	2480_1_82|584909|7229_F09_115|5720_K21_153
1043	WMPVAHSSENTMG	3730.83	1	3	16,17,18	3383	3297	3447	4068	4049	4141	4265	4432	4552	2480_1_82|584933|7229_H09_69|5720_L21_78
1044	ADGQEWSEWEEGP	3730.67	13	11	7,8,9	3184	3174	3198	4105	4241	4482	2584	2692	2667	2480_1_90|585692|7237_G12_106|5722_L12_92
1045	KITILKSLMSHFI	3728.5	10	15	1,2,3	2854	2854	3328	4422	4364	4549	2351	2311	2388	2480_1_94|586043|7241_E03_22|5723_K03_41
1046	AKEAKYSIHIGKA	3727.83	10	2	16,17,18	3373	3439	3363	4061	4049	4082	2198	2138	2126	2480_1_81|584815|7228_F11_55|5720_G23_94
1047	TSYDMPSSGLDPA	3726.83	14	2	7,8,9	3156	3190	3316	4401	4224	4074	2305	2424	2465	2480_1_81|584804|7228_E12_91|5720_G12_172
1048	FMGEWMSNHRRQQ	3726.67	9	11	10,11,12	2807	2805	2981	4448	4627	4692	2588	2702	2929	2480_1_90|585695|7237_H03_89|5722_L15_179
1049	AYDQPNSGGGADM	3726.67	3	17	7,8,9	3265	3236	3327	4290	4078	4164	2590	2676	2616	2480_1_96|586217|7243_C09_97|5724_B09_88
1050	TQFMMDSNSGIGS	3725.5	4	13	10,11,12	3361	3241	3228	4213	4151	4159	2586	2547	2508	2480_1_92|585813|7239_B01_102|5723_A13_108
1051	NYKVNHSPNIPVT	3725	3	2	7,8,9	3387	3463	3475	3968	3942	4115	3611	3443	3460	2480_1_81|584777|7228_C09_37|5720_F09_36
1052	STRVMYSSIEVYH	3722	2	4	1,2,3	3603	3315	3237	4234	3949	3994	4442	4259	4030	2480_1_83|584985|7230_E01_70|5720_O01_43
1053	GHKLAVSRAAAGA	3720.33	1	4	13,14,15	3492	3218	3232	4510	3826	4044	4383	4228	4287	2480_1_83|585025|7230_H05_20|5720_P17_46
1054	EVPEMPSFTGSPM	3719.5	12	6	10,11,12	3020	3044	2711	4566	4574	4402	2371	2222	2063	2480_1_85|585143|7232_B03_96|5721_E15_191
1055	PMDYWHSGADPTQ	3718	2	7	4,5,6	3235	3418	3578	3982	3946	4149	4113	4212	4234	2480_1_86|585277|7233_E05_79|5721_K05_83
1056	HSVRQHSQDWQPL	3716.17	2	16	1,2,3	2966	3110	3192	4313	4310	4406	3089	3307	3382	2480_1_95|586137|7242_E01_88|5723_O01_116
1057	MNWHNGSWRRDFW	3716	7	17	4,5,6	3801	3983	3860	3931	3516	3205	2332	2314	2316	2480_1_96|586214|7243_C06_57|5724_B06_60
1058	NWWWISSADFSTE	3715.67	13	11	1,2,3	3041	3304	3437	3997	4150	4365	2769	2879	2739	2480_1_90|585684|7237_G04_41|5722_L04_32
1059	KKPIPLSVGIPAH	3713.67	13	10	10,11,12	2970	2933	3135	4382	4306	4556	2299	2336	2323	2480_1_89|585600|7236_H04_56|5722_H16_106
1060	MVYMEYSVDVMWV	3712.5	2	9	4,5,6	3319	3518	3579	3920	3947	3992	3772	3759	3991	2480_1_88|585469|7235_E05_74|5722_C05_13
1061	QRYHNPSPKIEAN	3711.83	6	3	7,8,9	2887	2944	3051	4474	4337	4578	2784	2714	2660	2480_1_82|584898|7229_E10_117|5720_K10_137
1062	VQWKGRSFGPMMS	3707.33	12	16	10,11,12	3346	3264	3562	3816	3935	4321	1867	1925	2325	2480_1_95|586103|7242_B03_68|5723_M15_90
1063	FGPFFVSTTEIRQ	3706.33	9	2	16,17,18	2995	2960	2936	4282	4476	4589	2823	2998	2835	2480_1_81|584839|7228_H11_42|5720_H23_14
1064	DSDHDTSFHMPGA	3705.5	13	9	7,8,9	3168	3143	3205	4055	4244	4418	2472	2246	2295	2480_1_88|585500|7235_G12_73|5722_D12_144
1065	TAHRAPSGQAKFK	3705.33	9	16	13,14,15	2941	3109	3119	4325	4293	4445	2323	2270	2221	2480_1_95|586179|7242_H07_115|5723_P19_140
1066	QKKIRPSIVGPKK	3704.17	12	9	7,8,9	2736	2755	2811	4635	4602	4686	2196	2090	2178	2480_1_88|585427|7235_A11_122|5722_A11_177
1067	VFPANGSRHQPAD	3703.33	6	15	1,2,3	2833	2900	3020	4312	4433	4722	2416	2305	2500	2480_1_94|586042|7241_E02_76|5723_K02_114
1068	ARSELQSGSMPTT	3699.67	9	15	10,11,12	2986	2885	2982	4429	4442	4474	2436	2340	2413	2480_1_94|586079|7241_H03_75|5723_L15_95
1069	MDPHARSEKSNHQ	3697.5	16	13	13,14,15	3805	3718	3448	3863	3755	3596	2004	1992	1880	2480_1_92|585820|7239_B08_104|5723_A20_97
1070	EDHAKNSLMRNLP	3692.83	11	6	4,5,6	3067	3037	2980	4551	4341	4181	1987	2033	2400	2480_1_85|585159|7232_C07_57|5721_F07_136
1071	HETQPKSRKENAD	3689.5	6	14	7,8,9	3021	2892	3029	4611	4301	4283	2429	2111	2132	2480_1_93|585954|7240_E10_48|5723_G10_125
1072	KRTYEDSRFFPIG	3689.33	13	3	13,14,15	3089	2896	2917	4356	4552	4326	2200	2259	2252	2480_1_82|584932|7229_H08_73|5720_L20_97
1073	PSQNVVSHQHMEG	3688.33	11	2	1,2,3	3435	3443	3525	3954	3898	3875	2017	1998	2033	2480_1_81|584771|7228_C03_26|5720_F03_12
1074	IDQIDHSMDSYYK	3687.17	2	1	10,11,12	3152	3140	3248	4032	4244	4307	4462	4392	4299	2480_1_80|584709|7227_F01_99|5720_C13_103
1075	KRHHHESISIDQR	3687	6	6	1,2,3	3464	2824	2791	4620	4404	4019	3370	2967	2786	2480_1_85|585178|7232_E02_60|5721_G02_59
1076	VRGHEKSTSQYQM	3683.67	12	15	10,11,12	3263	3284	3359	3882	4009	4305	1824	1909	2108	2480_1_94|586007|7241_B03_53|5723_I15_101
1077	NKEGMRSLNLPSI	3682	4	5	4,5,6	3413	3347	3479	4017	3925	3911	3138	3010	2961	2480_1_84|585037|7231_A05_141|5721_A05_174
1078	VWPQEHSEGYAEM	3681.83	5	4	13,14,15	3129	3327	3113	3994	4197	4331	2923	3016	2992	2480_1_83|585026|7230_H06_127|5720_P18_107
1079	NYHRDMSQMNSKA	3681	2	14	13,14,15	3242	3226	3183	4089	3973	4373	2996	2926	3089	2480_1_93|585961|7240_F05_47|5723_G17_135
1080	KRLTNSSQFKHYK	3680	5	6	13,14,15	3192	3127	3302	4090	4084	4285	2718	2828	3082	2480_1_85|585218|7232_H06_131|5721_H18_152
1081	IGDAGHSARQKDQ	3679.33	12	3	1,2,3	3282	3183	3083	4005	4245	4278	2414	2685	2506	2480_1_82|584843|7229_A03_90|5720_I03_120
1082	HKYTQKSGFTMFK	3675	11	2	16,17,18	3348	3386	3503	3805	3911	4097	2428	2475	2574	2480_1_81|584791|7228_D11_72|5720_F23_76
1083	KTVSKWSEMWDMY	3674.5	13	1	4,5,6	3176	3142	3047	4091	4337	4254	2486	2499	2371	2480_1_80|584728|7227_G08_140|5720_D08_179
1084	EFKNRASFAWVLS	3673	4	6	10,11,12	3415	3262	3100	4197	4077	3987	2734	2862	2841	2480_1_85|585141|7232_B01_68|5721_E13_45
1085	NFQGKPSMISPYF	3672.83	9	4	13,14,15	2823	2954	3007	4268	4423	4562	2495	2647	2746	2480_1_83|585027|7230_H07_184|5720_P19_225
1086	TPADTISPREDPK	3670.67	11	4	10,11,12	3672	3847	4052	3316	3498	3639	2685	2968	3288	2480_1_83|584975|7230_D03_130|5720_N15_138
1087	FKYQGESHQEYEL	3667.67	8	6	13,14,15	3310	3355	3123	4099	4112	4007	2028	2073	2129	2480_1_85|585146|7232_B06_84|5721_E18_40
1088	NHGSHVSTQHMVV	3667.5	6	5	7,8,9	3025	3060	3304	4359	4061	4196	2858	2773	2740	2480_1_84|585090|7231_E10_51|5721_C10_82
1089	SFWMVSSFSRTIN	3666.83	4	10	16,17,18	3111	3149	2969	4215	4351	4206	3225	3278	2916	2480_1_89|585533|7236_B09_21|5722_E21_21
1090	KVDTPYSHMKAFQ	3665.83	4	14	10,11,12	3591	3214	3074	4177	3926	4013	2692	2545	2452	2480_1_93|585909|7240_B01_38|5723_E13_110
1091	TWPDKYSDGVLSS	3664	13	11	4,5,6	3198	3251	3076	4180	4127	4152	2748	2646	2596	2480_1_90|585688|7237_G08_53|5722_L08_57
1092	PIRHHESYSDGTA	3663.83	9	14	7,8,9	2823	2787	3065	4336	4352	4620	2348	2333	2445	2480_1_93|585979|7240_G11_39|5723_H11_84
1093	KPVDIHSVPTPFM	3660.33	5	9	10,11,12	3059	3034	3029	4331	4250	4259	2633	2527	2488	2480_1_88|585502|7235_H02_85|5722_D14_196
1094	VTLWYYSYRNAVN	3659.83	5	13	4,5,6	2737	3031	2926	4486	4415	4364	2245	2350	2419	2480_1_92|585878|7239_G06_33|5723_D06_35
1095	NEKRHESIWKEII	3658.5	2	4	7,8,9	3268	3195	3264	3922	4145	4157	4311	4461	4531	2480_1_83|584993|7230_E09_98|5720_O09_69
1096	YEENPNSMMTWAF	3657.83	4	7	13,14,15	3211	3042	2921	4278	4152	4343	2916	2958	3094	2480_1_86|585241|7233_B05_107|5721_I17_159
1097	MLKDAHSPDSIDR	3657.17	5	13	7,8,9	3062	3282	3445	4151	3864	4139	2364	2503	2657	2480_1_92|585882|7239_G10_44|5723_D10_151
1098	KMRNLMSLDHKHR	3656.67	12	15	4,5,6	3179	3075	3159	4301	4139	4087	1870	1864	1720	2480_1_94|585999|7241_A07_69|5723_I07_81
1099	NRAGEYSLKIAAK	3654.67	12	5	1,2,3	3185	2890	2822	4417	4283	4331	2269	2090	1974	2480_1_84|585035|7231_A03_68|5721_A03_99
1100	MRLALGSIGLLFK	3654	12	5	7,8,9	2752	2869	2851	4497	4577	4378	2869	3175	2331	2480_1_84|585043|7231_A11_48|5721_A11_21
1101	TGAMVHSYDDQDK	3653.67	14	1	7,8,9	3137	3110	3437	4154	4074	4010	2393	2363	2366	2480_1_80|584708|7227_E12_119|5720_C12_156
1102	ELEIAASIHVLQD	3653.5	3	3	7,8,9	3375	3280	3307	4085	3887	3987	3557	3488	3394	2480_1_82|584873|7229_C09_47|5720_J09_30
1103	ATMRPLSFLHHNK	3652	8	2	10,11,12	3393	3245	3287	4103	4093	3791	2120	2087	2039	2480_1_81|584758|7228_B02_64|5720_E14_151
1104	EPMVLNSPWNRNQ	3651.33	13	3	10,11,12	3172	3013	3049	4212	4280	4182	2393	2330	2182	2480_1_82|584928|7229_H04_128|5720_L16_126
1105	SGTGIPSMFAQMT	3650.83	2	5	16,17,18	3016	3005	3047	4143	4157	4537	3740	3368	3765	2480_1_84|585101|7231_F09_72|5721_C21_109
1106	RDVAELSRRVFHH	3649.67	6	4	10,11,12	3032	3150	3196	4162	4140	4218	2527	2571	2619	2480_1_83|584998|7230_F02_91|5720_O14_88
1107	KKEKVTSAWNTPN	3645.33	8	10	10,11,12	3502	3234	3123	4129	3861	4023	2053	1943	1786	2480_1_89|585526|7236_B02_45|5722_E14_74
1108	RRSWLLSVFFYYY	3644.33	5	10	16,17,18	3119	3110	2924	4119	4258	4336	2507	2553	2684	2480_1_89|585606|7236_H10_21|5722_H22_18
1109	KDAFRWSQIKKDR	3643.83	7	16	13,14,15	3638	3579	3800	3374	3563	3909	2256	2327	2370	2480_1_95|586130|7242_D06_35|5723_N18_82
1110	IRYFGQSLNLWEV	3642.83	10	3	13,14,15	2899	2987	3261	4221	4300	4189	2180	2202	2153	2480_1_82|584907|7229_F07_83|5720_K19_24
1111	TTYHAWSQHRIAK	3640.33	10	10	4,5,6	2895	3127	2967	4322	4262	4269	2497	2382	2333	2480_1_89|585567|7236_E07_48|5722_G07_63
1112	HAVMTWSYRIDYF	3639.67	9	5	13,14,15	2780	3057	2886	4383	4356	4376	2520	2697	2663	2480_1_84|585123|7231_H07_23|5721_D19_17
1113	HKTAKVSHGIDSR	3638.17	11	4	4,5,6	3276	3287	3148	4235	4057	3826	2119	2215	2249	2480_1_83|584967|7230_C07_85|5720_N07_96
1114	WPVADKSSMNIKK	3636.67	12	3	4,5,6	3044	2962	2930	4167	4288	4429	2262	2151	2323	2480_1_82|584847|7229_A07_67|5720_I07_66
1115	LVTLRWSSAGVYF	3632.5	4	3	10,11,12	3739	3333	3221	3955	3849	3698	2903	2799	2787	2480_1_82|584853|7229_B01_49|5720_I13_27
1116	WKSNNSSSAVQSV	3632.5	8	8	10,11,12	3375	3332	3140	4135	3829	3984	2031	1841	1829	2480_1_87|585334|7234_B02_55|5721_M14_66
1117	FKMRKESMQRKLI	3632.33	5	2	16,17,18	2809	2858	2852	4386	4460	4429	2948	2903	2951	2480_1_81|584838|7228_H10_115|5720_H22_62
1118	EHPLTKSRFGGHN	3630.83	6	14	1,2,3	2980	2838	2889	4389	4236	4453	2467	2295	2358	2480_1_93|585946|7240_E02_60|5723_G02_91
1119	ARKKQGSMKPMNG	3629.33	6	16	13,14,15	2907	2890	3143	4377	4217	4242	2061	2158	2186	2480_1_95|586154|7242_F06_49|5723_O18_100
1120	VKGFTSSEGAVEK	3629	12	8	4,5,6	2952	2646	2663	4667	4449	4397	2163	2098	2052	2480_1_87|585327|7234_A07_79|5721_M07_96
1121	WVIYRHSQEKFLH	3628	9	3	7,8,9	2949	2812	2870	4465	4387	4285	2756	2690	2619	2480_1_82|584923|7229_G11_59|5720_L11_75
1122	GTKYHTSPMTMPT	3627.83	1	3	13,14,15	3661	3209	3070	4471	3567	3789	4449	4261	4191	2480_1_82|584929|7229_H05_168|5720_L17_176
1123	RIKRMISDDFMYR	3625.67	1	15	16,17,18	3099	3135	3229	3943	4122	4226	3077	3118	3406	2480_1_94|586085|7241_H09_44|5723_L21_46
1124	PDIKSPSHLKALK	3625.5	11	2	13,14,15	3927	3722	3636	3234	3454	3780	2603	2543	2514	2480_1_81|584787|7228_D07_63|5720_F19_50
1125	YSTRLQSIPKQLH	3624.5	2	5	7,8,9	3076	3088	3168	4014	4151	4250	4219	4230	4499	2480_1_84|585089|7231_E09_74|5721_C09_140
1126	YHRQSMSNANYSE	3621.17	12	13	10,11,12	3031	3153	3177	4044	4236	4086	1794	1855	1730	2480_1_92|585815|7239_B03_117|5723_A15_120
1127	SKAVLNSEEVIAW	3620.83	4	16	16,17,18	3141	3096	2863	4233	4270	4122	2714	2567	2370	2480_1_95|586109|7242_B09_79|5723_M21_72
1128	QKKMGLSMRITAL	3618.33	11	7	16,17,18	3051	3017	2886	4183	4177	4396	2088	2193	2339	2480_1_86|585271|7233_D11_47|5721_J23_55
1129	GIHHFVSWIVNLV	3618.17	10	3	1,2,3	2889	2685	2603	4670	4471	4391	2521	2417	2337	2480_1_82|584891|7229_E03_42|5720_K03_27
1130	YKHIQFSMNDNGL	3618	9	3	13,14,15	2765	2878	3267	4037	4103	4658	2488	2678	2867	2480_1_82|584931|7229_H07_122|5720_L19_132
1131	QYGPASSRETHMG	3618	12	6	1,2,3	2995	2854	2817	4341	4428	4273	2334	2375	2122	2480_1_85|585131|7232_A03_45|5721_E03_112
1132	MEQQFVSQWNMPH	3617.67	10	2	13,14,15	2917	2925	3235	4301	4093	4235	2072	2112	2067	2480_1_81|584811|7228_F07_34|5720_G19_52
1133	NFYGKLSTIGGSP	3617.67	2	10	4,5,6	3253	3350	3408	3878	3914	3903	3694	3780	3910	2480_1_89|585565|7236_E05_52|5722_G05_64
1134	AIRFANSGMNIGN	3615.5	10	2	10,11,12	2668	2820	2869	4405	4501	4430	2175	2146	2166	2480_1_81|584807|7228_F03_72|5720_G15_54
1135	KWQGVNSIKHDVK	3615	5	8	13,14,15	3165	2986	3224	4050	3993	4272	2458	2355	2790	2480_1_87|585410|7234_H06_92|5721_P18_87
1136	PPPSPVSIGLSFM	3614.83	13	1	7,8,9	3032	2965	3004	4195	4254	4239	2226	2204	2270	2480_1_80|584732|7227_G12_50|5720_D12_29
1137	PIKIKISIFIKRM	3614.17	4	10	13,14,15	3233	3053	3022	4143	4099	4135	2778	2759	2972	2480_1_89|585529|7236_B05_18|5722_E17_19
1138	KAIPSYSIRRRTR	3613.5	16	3	13,14,15	3419	3213	3308	4111	3820	3810	1860	1945	1936	2480_1_82|584860|7229_B08_118|5720_I20_141
1139	NPLDLPSTRAPMA	3613	5	7	13,14,15	3123	3042	3221	4217	3950	4125	2762	2678	2935	2480_1_86|585314|7233_H06_109|5721_L18_131
1140	KKSNTISQMRHAF	3612.17	6	3	4,5,6	2629	2817	2851	4417	4510	4449	2969	3148	3031	2480_1_82|584894|7229_E06_47|5720_K06_90
1141	LIDQQGSTTARGW	3611.83	4	15	13,14,15	3237	2976	3065	4235	3989	4169	2531	2567	2866	2480_1_94|586009|7241_B05_60|5723_I17_94
1142	NKYMKMSDTNQHV	3610.33	3	2	4,5,6	3531	3278	3208	4066	3840	3739	3766	3670	3585	2480_1_81|584773|7228_C05_78|5720_F05_155
1143	IAHLYYSMNGMIH	3609.67	13	1	1,2,3	3023	3141	3072	3980	4205	4237	2460	2559	2546	2480_1_80|584724|7227_G04_72|5720_D04_113
1144	HHVRGTSTKKVLN	3609.17	8	11	10,11,12	3463	3127	2978	4075	4027	3985	2117	2008	1848	2480_1_90|585622|7237_B02_61|5722_I14_86
1145	FWKHVFSHIGKIA	3609	7	13	10,11,12	3723	3685	3723	3414	3477	3632	2282	2205	2161	2480_1_92|585838|7239_D02_63|5723_B14_54
1146	ITAKYKSTVMPFR	3607.5	5	16	10,11,12	3252	3214	3166	3879	3997	4137	2446	2444	2601	2480_1_95|586174|7242_H02_105|5723_P14_93
1147	NANMNRSRNHWNQ	3606.5	2	4	16,17,18	2877	2996	3159	4104	4105	4398	3674	3594	3718	2480_1_83|585005|7230_F09_104|5720_O21_88
1148	MQYWNVSNHMITA	3604.33	8	3	10,11,12	3434	3227	3057	4097	3979	3832	2032	1988	1920	2480_1_82|584854|7229_B02_97|5720_I14_62
1149	HYRWSASYVPGNA	3600.33	3	1	7,8,9	3104	3282	3390	4054	3930	3842	3343	3513	3338	2480_1_80|584681|7227_C09_85|5720_B09_192
1150	QPPRLVSWSYNRE	3596	5	4	16,17,18	3133	2967	2711	4189	4239	4337	2896	2654	2777	2480_1_83|585030|7230_H10_122|5720_P22_85
1151	LHVVHASRVLETW	3593.67	10	3	4,5,6	2734	2760	2756	4378	4596	4338	2282	2320	2380	2480_1_82|584895|7229_E07_100|5720_K07_56
1152	EKSNMRSASVMKN	3593	10	6	10,11,12	2687	2816	3183	4135	4261	4476	2524	2736	2866	2480_1_85|585191|7232_F03_49|5721_G15_119
1153	GRPFQTSKLEHFA	3591.67	12	9	16,17,18	2921	3163	2868	4391	4252	3955	2098	2126	1895	2480_1_88|585439|7235_B11_49|5722_A23_67
1154	VLNNFASMLRPRE	3591.33	2	10	1,2,3	3105	3230	3219	4004	4171	3819	3570	3600	3764	2480_1_89|585561|7236_E01_57|5722_G01_58
1155	IQEYNESFTKTLK	3591.17	1	7	7,8,9	2986	3194	3412	3881	4021	4053	3723	3947	4024	2480_1_86|585305|7233_G09_65|5721_L09_80
1156	ILGLSHSNNYLNK	3590	4	12	13,14,15	3175	2886	2751	4412	4323	3993	2555	2724	2859	2480_1_91|585721|7238_B05_101|5722_M17_114
1157	IMAAEQSGYDMAG	3589.5	6	2	1,2,3	2571	2592	2842	4447	4402	4683	2790	2876	3027	2480_1_81|584794|7228_E02_70|5720_G02_106
1158	SMGWKLSTHKMMG	3587.5	2	3	1,2,3	3438	3435	3276	3774	3840	3762	4339	4314	4236	2480_1_82|584889|7229_E01_142|5720_K01_164
1159	PMRSAQSENPHQE	3586.5	9	13	4,5,6	2696	2789	2769	4309	4405	4551	2553	2627	2471	2480_1_92|585879|7239_G07_47|5723_D07_136
1160	FKGQKESQHMFWA	3586.33	12	4	1,2,3	3142	3062	3017	3958	4158	4181	2281	2410	2162	2480_1_83|584939|7230_A03_127|5720_M03_141
1161	MLDWFKSTPPSLP	3586	10	9	1,2,3	2855	2636	2710	4641	4253	4421	2475	2350	2286	2480_1_88|585467|7235_E03_54|5722_C03_160
1162	HGVRVTSSVQVLY	3584.33	12	14	7,8,9	3383	3149	3191	4036	3846	3901	1850	1753	1796	2480_1_93|585907|7240_A11_36|5723_E11_58
1163	GPQVAISVSTWDQ	3581.33	10	10	1,2,3	2870	2661	2898	4559	4118	4382	2407	2232	2212	2480_1_89|585563|7236_E03_63|5722_G03_22
1164	VRRWILSYILNIK	3580	12	7	4,5,6	2798	2596	2712	4530	4573	4271	2223	1976	2068	2480_1_86|585231|7233_A07_42|5721_I07_24
1165	SPMSPGSMSIHTS	3579.67	7	12	10,11,12	3633	3653	3711	3420	3495	3566	2206	2104	2213	2480_1_91|585742|7238_D02_96|5722_N14_135
1166	LMVTPESMAQRYK	3578	6	4	4,5,6	2854	3071	3071	4224	4114	4134	3062	3031	2918	2480_1_83|584990|7230_E06_102|5720_O06_153
1167	LADERSSTRLNQS	3576.83	6	8	7,8,9	3249	3231	3242	3910	3816	4013	2450	2431	2599	2480_1_87|585378|7234_E10_79|5721_O10_101
1168	FLRVGRSENHLEW	3575.67	1	8	16,17,18	3132	3031	3213	3945	4025	4108	3906	3884	3920	2480_1_87|585413|7234_H09_68|5721_P21_52
1169	KSDFRDSPVHPTG	3574.67	4	1	10,11,12	3415	3447	3377	3771	3752	3686	3057	2835	2980	2480_1_80|584661|7227_B01_72|5720_A13_68
1170	HGAMWVSHYKNKK	3574.67	9	4	4,5,6	2850	2715	2734	4282	4466	4401	2516	2462	2434	2480_1_83|585015|7230_G07_134|5720_P07_124
1171	WFTYRASNYIYKE	3574.33	12	14	16,17,18	3244	3067	2914	4227	4047	3947	1849	1658	1722	2480_1_93|585919|7240_B11_44|5723_E23_70
1172	MLRKNGSFQWSYN	3571.33	10	1	13,14,15	2828	2931	2878	4197	4331	4263	1957	2114	2074	2480_1_80|584715|7227_F07_89|5720_C19_52
1173	GDKFPKSASLWPY	3571.17	12	11	10,11,12	2788	2837	2819	4279	4379	4325	1943	1932	1915	2480_1_90|585623|7237_B03_87|5722_I15_177
1174	TSKITESHENVLD	3568.33	6	13	1,2,3	2726	2913	2874	4152	4319	4426	2205	2289	2305	2480_1_92|585850|7239_E02_83|5723_C02_87
1175	KNIWSLSSEWGLA	3568.17	6	6	4,5,6	2925	3089	3178	4058	4026	4133	2779	2831	2803	2480_1_85|585182|7232_E06_28|5721_G06_59
1176	ETGMPHSMFNHWH	3566.5	8	1	10,11,12	3427	3118	3072	4186	3920	3676	2258	2149	1966	2480_1_80|584662|7227_B02_57|5720_A14_102
1177	EEVGMMSGIINSY	3562.5	5	9	13,14,15	3097	3122	3145	3950	3872	4189	2496	2518	2626	2480_1_88|585506|7235_H06_59|5722_D18_42
1178	LRRVRSSHAGTSP	3562.33	4	1	13,14,15	3434	3138	2985	4054	4002	3761	3015	2953	2794	2480_1_80|584665|7227_B05_80|5720_A17_101
1179	HITYYWSIHAFEE	3560.33	10	7	4,5,6	2775	2728	2743	4295	4390	4431	2513	2571	2616	2480_1_86|585279|7233_E07_41|5721_K07_23
1180	VWWRTISRYGSSK	3558.83	5	9	7,8,9	2980	3169	3021	4047	4061	4075	2571	2677	2823	2480_1_88|585498|7235_G10_50|5722_D10_51
1181	VDLVDHSVISNMD	3558.67	13	3	1,2,3	2770	2952	3287	3934	4127	4282	2550	2632	2452	2480_1_82|584916|7229_G04_96|5720_L04_63
1182	NWSHDYSFDELFA	3558	1	12	1,2,3	2929	3041	3180	3879	4081	4238	3254	3459	3529	2480_1_91|585777|7238_G01_74|5722_P01_82
1183	PMLKLRSLHMVIP	3557.5	12	15	7,8,9	3244	3279	3119	4002	3860	3841	1658	1652	1696	2480_1_94|586003|7241_A11_24|5723_I11_43
1184	EQQAYNSWTGRND	3554.5	4	4	10,11,12	3526	3311	3130	3943	3785	3632	2896	2789	2709	2480_1_83|584949|7230_B01_145|5720_M13_138
1185	HQSMQKSEDWQQM	3550.83	10	4	13,14,15	2662	2944	3137	4265	4072	4225	2135	2306	2318	2480_1_83|585003|7230_F07_161|5720_O19_114
1186	HDEANVSFSERVF	3550.17	8	16	13,14,15	3162	3049	3096	4119	4026	3849	1981	1891	1771	2480_1_95|586106|7242_B06_75|5723_M18_85
1187	PKPGDESSMKTEK	3549.33	6	10	7,8,9	2930	3099	3106	4009	4097	4055	2602	2417	2500	2480_1_89|585570|7236_E10_71|5722_G10_126
1188	LLKGMFSIYAPPQ	3547.83	16	2	13,14,15	3480	3132	3156	4082	3836	3601	1812	1845	1948	2480_1_81|584764|7228_B08_117|5720_E20_105
1189	IIASNYSDQRTRY	3547.83	12	10	10,11,12	2629	2643	2743	4432	4388	4452	2047	1968	1911	2480_1_89|585527|7236_B03_42|5722_E15_38
1190	WYDSYASLYLAIF	3547.67	11	1	1,2,3	3425	3422	3495	3769	3739	3436	2063	1957	1971	2480_1_80|584675|7227_C03_58|5720_B03_49
1191	DQVNRQSSVNRSF	3547.5	6	8	4,5,6	3429	2927	3068	4165	3878	3818	2871	2643	2660	2480_1_87|585374|7234_E06_80|5721_O06_99
1192	TRARRASVMLFEQ	3547	2	8	4,5,6	3150	3312	3300	3874	3736	3910	4017	3955	3998	2480_1_87|585373|7234_E05_38|5721_O05_37
1193	HELQNPSDQQGTP	3546.5	6	10	1,2,3	2994	2928	2988	4118	4135	4116	2551	2518	2526	2480_1_89|585562|7236_E02_84|5722_G02_98
1194	GIHKYISKHTWMR	3544.83	13	10	7,8,9	2983	3001	3028	3879	4084	4294	2487	2470	2340	2480_1_89|585596|7236_G12_55|5722_H12_60
1195	IWWFFLSNKQYMY	3544.67	13	1	10,11,12	2982	2917	2893	4071	4208	4197	2223	2210	2099	2480_1_80|584736|7227_H04_115|5720_D16_139
1196	HPHSKQSMLMRPW	3544.33	13	10	4,5,6	3020	3085	3089	3987	4047	4038	2666	2483	2576	2480_1_89|585592|7236_G08_57|5722_H08_119
1197	VYGQRWSPHIQSP	3544.17	10	1	16,17,18	3157	3087	3200	4109	3914	3798	2139	2123	2105	2480_1_80|584719|7227_F11_95|5720_C23_119
1198	NRMAILSMGTWKD	3538.83	2	11	1,2,3	3220	3211	3236	4015	3781	3770	3782	3570	3718	2480_1_90|585657|7237_E01_71|5722_K01_77
1199	TQQGANSMGFWQM	3538.67	13	8	4,5,6	2944	3032	3201	3973	4045	4037	2411	2438	2471	2480_1_87|585400|7234_G08_95|5721_P08_76
1200	WNRRMPSHMQQNM	3537.17	7	16	7,8,9	3872	3988	3755	3263	3256	3089	2565	2574	2500	2480_1_95|586122|7242_C10_58|5723_N10_105
1201	LAPPVHSNGDQHA	3536.83	6	4	7,8,9	2826	2882	3020	4022	4194	4277	2733	2623	2398	2480_1_83|584994|7230_E10_112|5720_O10_117
1202	YRGKWKSWPITMF	3536.33	8	5	10,11,12	3223	3141	3095	3976	3912	3871	2117	1918	1984	2480_1_84|585046|7231_B02_69|5721_A14_80
1203	DYRYAPSLWVRDK	3533.83	1	8	7,8,9	2865	3190	3311	3810	3941	4086	3536	3743	3860	2480_1_87|585401|7234_G09_72|5721_P09_112
1204	WTRTIYSTYWHSA	3533.33	10	5	7,8,9	2716	2820	2719	4251	4393	4301	2539	2540	2426	2480_1_84|585091|7231_E11_38|5721_C11_37
1205	GINESLSPSEMRG	3533.33	10	8	1,2,3	2814	2644	2528	4589	4273	4352	2479	2374	2345	2480_1_87|585371|7234_E03_129|5721_O03_152
1206	HMQMPRSKRMRQT	3533	12	10	7,8,9	2836	2618	2761	4399	4277	4307	2095	2044	1935	2480_1_89|585523|7236_A11_68|5722_E11_146
1207	VMFPRGSLVDAQN	3525.83	2	8	1,2,3	3241	3137	3179	3954	3839	3805	3966	3852	4039	2480_1_87|585369|7234_E01_70|5721_O01_84
1208	HYKPANSESLLGR	3525.67	10	9	7,8,9	2550	2642	2758	4508	4359	4337	2301	2181	2328	2480_1_88|585475|7235_E11_52|5722_C11_87
1209	WYNYETSRDVWKA	3521.33	9	4	1,2,3	2784	2815	2934	3989	4205	4401	2577	2674	2624	2480_1_83|585011|7230_G03_111|5720_P03_74
1210	VEAGWISMGFMQL	3520.67	5	3	13,14,15	2882	2960	2946	4039	4121	4176	2805	2862	2864	2480_1_82|584930|7229_H06_114|5720_L18_47
1211	HYIYQISFAFWMS	3516.67	13	2	7,8,9	2971	2817	2902	4215	4076	4119	2295	2090	2170	2480_1_81|584828|7228_G12_48|5720_H12_26
1212	WFDDKASFYWIYY	3512.67	2	1	7,8,9	3182	3251	3318	3623	3888	3814	4725	4667	4611	2480_1_80|584705|7227_E09_55|5720_C09_86
1213	PRQVWRSGDQYQY	3510.67	1	15	1,2,3	3047	2792	2970	3768	4120	4367	2500	2730	3072	2480_1_94|586065|7241_G01_62|5723_L01_93
1214	ARTKSKSVEVVSW	3510	1	8	10,11,12	3071	3069	3167	3974	3980	3799	3686	3723	3660	2480_1_87|585405|7234_H01_73|5721_P13_45
1215	KSWPAPSPKDAFK	3509.5	13	7	4,5,6	3013	3019	3277	3887	3937	3924	2257	2353	2446	2480_1_86|585304|7233_G08_91|5721_L08_111
1216	FSFMDNSVFQQWW	3508.5	1	11	13,14,15	3119	3263	3404	3635	3722	3908	3285	3532	3603	2480_1_90|585697|7237_H05_72|5722_L17_33
1217	PFKVAFSMFDNRI	3505.5	12	6	4,5,6	2689	2648	2703	4392	4322	4279	2034	2065	2245	2480_1_85|585135|7232_A07_35|5721_E07_34
1218	PAPDQFSAWTSVA	3504.67	4	6	13,14,15	3039	2904	2706	4125	4181	4073	3012	2967	2943	2480_1_85|585145|7232_B05_37|5721_E17_46
1219	WGWHQSSQWQVLH	3503.67	8	14	13,14,15	3031	3058	3033	4230	3980	3690	1965	1796	1661	2480_1_93|585914|7240_B06_28|5723_E18_40
1220	GMGFMSSLQLDRQ	3503.17	4	2	10,11,12	3565	3262	3203	3700	3651	3638	3022	2935	2757	2480_1_81|584757|7228_B01_63|5720_E13_98
1221	GYVVSGSKNSRAY	3499.83	5	11	13,14,15	3127	3001	2987	4004	3892	3988	2351	2347	2287	2480_1_90|585698|7237_H06_99|5722_L18_122
1222	WHPENISRPQEHR	3499.17	12	16	16,17,18	3642	3024	2865	4025	3835	3604	2069	1781	1745	2480_1_95|586111|7242_B11_56|5723_M23_108
1223	GAHEPASTLKSYF	3497.33	16	10	16,17,18	3376	3387	3290	3684	3722	3525	1845	1782	1700	2480_1_89|585536|7236_B12_65|5722_E24_116
1224	PHLTAQSWKAGVE	3497.17	1	3	7,8,9	2821	2981	3475	3621	3761	4324	4081	4081	5096	2480_1_82|584921|7229_G09_92|5720_L09_96
1225	PGSLEWSEWTIFK	3496.33	5	16	7,8,9	2826	3095	3143	3954	3906	4054	2288	2435	2551	2480_1_95|586170|7242_G10_96|5723_P10_50
1226	TLYTMVSMLYAGH	3494.17	1	13	13,14,15	2961	3227	3525	3560	3657	4035	2882	2998	3457	2480_1_92|585889|7239_H05_39|5723_D17_40
1227	TKYKPPSTLIMHM	3493.33	9	5	7,8,9	2601	2825	2595	4324	4251	4364	2464	2711	2540	2480_1_84|585115|7231_G11_53|5721_D11_65
1228	TYQQDGSENFNLR	3491.83	5	3	16,17,18	2760	2770	2719	4285	4165	4252	2852	2808	2785	2480_1_82|584934|7229_H10_112|5720_L22_83
1229	KNRGWYSDGWLKH	3491.5	12	12	10,11,12	3019	3012	2796	3962	4112	4048	1926	1818	1755	2480_1_91|585719|7238_B03_86|5722_M15_77
1230	ELSFDWSFFQKRI	3490	8	15	13,14,15	3078	3070	3014	4050	3887	3841	2017	1811	1706	2480_1_94|586010|7241_B06_57|5723_I18_74
1231	QYLKQRSHSWKES	3488.17	5	12	13,14,15	3179	2929	2936	4100	3722	4063	2381	2429	2396	2480_1_91|585794|7238_H06_86|5722_P18_67
1232	DQPEGRSSHLLGP	3487.33	2	3	4,5,6	3201	3238	3368	3556	3702	3859	4164	4001	4210	2480_1_82|584893|7229_E05_81|5720_K05_114
1233	QKSPWISTGTNQM	3486	12	13	7,8,9	3107	2828	2984	4117	3937	3943	1877	1787	1727	2480_1_92|585811|7239_A11_119|5723_A11_118
1234	HVNNVQSARVHHD	3486	9	14	4,5,6	2685	2750	2799	4087	4229	4366	2350	2403	2344	2480_1_93|585975|7240_G07_40|5723_H07_71
1235	SWPSALSPKSFTY	3485.33	9	2	7,8,9	2665	2662	2671	4277	4237	4400	2369	2411	2451	2480_1_81|584827|7228_G11_55|5720_H11_71
1236	SGKFMPSLFFFMT	3484.5	6	12	4,5,6	2707	2870	2899	4162	4034	4235	2334	2307	2440	2480_1_91|585758|7238_E06_62|5722_O06_39
1237	NFQQMQSKHTFKW	3482.83	8	7	10,11,12	3163	3092	2943	3994	3960	3745	1901	1847	1885	2480_1_86|585238|7233_B02_111|5721_I14_127
1238	RSLDHRSSFHQWW	3477.83	5	11	4,5,6	2603	2993	3050	4157	4121	3943	2268	2338	2487	2480_1_90|585686|7237_G06_49|5722_L06_66
1239	KDWPYRSIIMVKD	3477.33	10	8	7,8,9	2351	2500	2715	4461	4361	4476	2260	2282	2541	2480_1_87|585379|7234_E11_37|5721_O11_61
1240	ITKSGRSNRMQTN	3477	5	5	13,14,15	2987	3069	3071	3851	3842	4042	2889	2771	2904	2480_1_84|585122|7231_H06_36|5721_D18_83
1241	KTLEVDSHVFNHW	3475.33	4	14	16,17,18	3004	2987	2676	4181	4111	3893	5652	4357	2766	2480_1_93|585917|7240_B09_34|5723_E21_30
1242	QALQPMSAFAETF	3473.17	2	5	4,5,6	2891	3146	3195	3768	3931	3908	3937	4007	4211	2480_1_84|585085|7231_E05_28|5721_C05_44
1243	QADHTSSHIMWVQ	3471.5	2	5	1,2,3	3117	3021	2939	4025	3935	3792	4047	4062	3953	2480_1_84|585081|7231_E01_69|5721_C01_56
1244	RAKMSFSWQFNML	3471.5	9	7	16,17,18	2636	2581	2692	4270	4238	4412	2528	2620	2577	2480_1_86|585319|7233_H11_48|5721_L23_49
1245	WQMVHASKFSQDI	3470.67	8	17	13,14,15	3097	2966	2868	4271	3938	3684	1873	1716	1736	2480_1_96|586202|7243_B06_41|5724_A18_62
1246	GNVGHGSYYMQKA	3469	4	5	10,11,12	3299	3201	3083	3836	3683	3712	2860	2803	2700	2480_1_84|585045|7231_B01_131|5721_A13_153
1247	KFPTYNSKQLEQT	3468.17	1	10	16,17,18	3038	3190	3098	3831	3776	3876	3630	3665	3651	2480_1_89|585605|7236_H09_83|5722_H21_104
1248	LYPFRRSHENMLI	3466.17	13	16	1,2,3	3000	2949	3202	3774	3793	4079	2567	2622	2787	2480_1_95|586164|7242_G04_97|5723_P04_126
1249	LHRMGMSYQPMAT	3464.67	4	16	13,14,15	3296	2906	2833	3923	3885	3945	2311	2298	2618	2480_1_95|586105|7242_B05_74|5723_M17_143
1250	PSGKRYSFTVAAL	3464.17	6	11	1,2,3	2720	2829	2736	4206	4168	4126	2284	2229	2212	2480_1_90|585658|7237_E02_55|5722_K02_66
1251	KKVKYFSWTGQIV	3459	5	5	10,11,12	2928	2859	3057	3853	4042	4015	2798	2739	2790	2480_1_84|585118|7231_H02_66|5721_D14_48
1252	GIMREGSSTDMII	3457.67	5	11	7,8,9	2946	2906	3176	3823	3798	4097	2493	2568	2693	2480_1_90|585690|7237_G10_83|5722_L10_73
1253	HGKIRMSHGMNLV	3454	8	6	10,11,12	3182	3115	3036	3771	3902	3718	1947	1811	1950	2480_1_85|585142|7232_B02_56|5721_E14_142
1254	RSGIFESGTTIFF	3453.83	8	10	13,14,15	2909	3026	3162	4006	3799	3821	1755	1814	1944	2480_1_89|585530|7236_B06_36|5722_E18_20
1255	PKWAAGSYAMWVM	3450.67	2	1	16,17,18	2782	2878	3005	4041	3970	4028	3808	3647	3747	2480_1_80|584717|7227_F09_44|5720_C21_39
1256	PMVMAPSKTAPLP	3450.67	10	11	7,8,9	2873	2799	2908	4053	4060	4011	2310	2127	2197	2480_1_90|585667|7237_E11_71|5722_K11_110
1257	QKWLSVSARTMAM	3450.17	1	7	13,14,15	3193	3218	2975	3810	3717	3788	3833	3853	3722	2480_1_86|585313|7233_H05_50|5721_L17_60
1258	TINKSFSHVREEY	3446.83	10	2	4,5,6	2649	2494	2677	4446	4074	4341	2403	2436	2229	2480_1_81|584799|7228_E07_62|5720_G07_111
1259	FWFAFVSDMTMQF	3444.17	8	7	13,14,15	3145	3045	3021	3798	3858	3798	1930	1883	1921	2480_1_86|585242|7233_B06_41|5721_I18_32
1260	RMSYRLSPLQPSQ	3443	8	5	13,14,15	3147	3100	2994	3912	3738	3767	2006	1948	1926	2480_1_84|585050|7231_B06_145|5721_A18_188
1261	GLKVRYSKALQMI	3442.5	6	9	7,8,9	2867	3027	3137	3867	3887	3870	2446	2291	2313	2480_1_88|585474|7235_E10_45|5722_C10_44
1262	KRLDIRSIKIGQS	3442	9	5	4,5,6	2591	2433	2532	4251	4419	4426	2200	2234	2372	2480_1_84|585111|7231_G07_35|5721_D07_64
1263	QHGMVMSDQFMNI	3441.5	1	9	16,17,18	3093	3046	3120	3733	3737	3920	3690	3752	3797	2480_1_88|585509|7235_H09_51|5722_D21_37
1264	TINIKVSLNEMGW	3441	2	4	4,5,6	3043	3141	3133	3768	3659	3902	4102	4162	4175	2480_1_83|584989|7230_E05_59|5720_O05_39
1265	EFFHMGSAQHTNK	3440.67	12	13	13,14,15	2936	2956	2828	4030	4023	3871	1771	1866	1779	2480_1_92|585819|7239_B07_126|5723_A19_138
1266	KANKNGSMDTHPS	3439.67	6	7	4,5,6	2916	2966	3014	3886	3846	4010	2836	2606	2574	2480_1_86|585278|7233_E06_107|5721_K06_137
1267	PMSRNQSDAKQHL	3437.33	1	7	16,17,18	3098	3022	2991	3799	3747	3967	3868	3899	3788	2480_1_86|585317|7233_H09_52|5721_L21_114
1268	YQYIYSSPRIHIE	3436.83	13	4	1,2,3	2708	2929	3134	3711	4015	4124	2188	2304	2284	2480_1_83|585012|7230_G04_80|5720_P04_36
1269	QMTSNRSYSQSDI	3430	6	11	4,5,6	2776	2806	2994	3953	3982	4069	2266	2309	2518	2480_1_90|585662|7237_E06_55|5722_K06_104
1270	EQIQDLSGYMYNE	3429.83	13	6	1,2,3	2822	2962	3211	3549	3893	4142	2211	2262	2313	2480_1_85|585204|7232_G04_53|5721_H04_84
1271	TQHAHMSENHTIG	3429.67	6	12	1,2,3	2567	2689	2865	3957	4234	4266	2110	2208	2236	2480_1_91|585754|7238_E02_78|5722_O02_106
1272	FPKTGLSYATSSR	3428.33	7	16	10,11,12	3792	3786	3653	3079	3064	3196	2264	2237	2296	2480_1_95|586126|7242_D02_56|5723_N14_110
1273	YATPAKSHRGPGR	3426.33	12	12	7,8,9	2975	2834	2891	4155	3770	3933	1964	1913	1782	2480_1_91|585715|7238_A11_125|5722_M11_164
1274	HLKGYHSFWYWRT	3425.83	16	3	16,17,18	3196	3120	2999	4004	3747	3489	2086	2100	1964	2480_1_82|584864|7229_B12_84|5720_I24_43
1275	MFDFVESKREDEV	3424.33	4	7	16,17,18	2810	2912	2701	4234	4193	3696	3079	3034	2757	2480_1_86|585245|7233_B09_75|5721_I21_80
1276	GLLFSYSPVWQMW	3424.17	5	4	10,11,12	2872	2890	2924	3853	3932	4074	2714	2828	2776	2480_1_83|585022|7230_H02_112|5720_P14_27
1277	NLKARASMGILGR	3423.5	6	10	4,5,6	2920	2938	2836	3913	3942	3992	2649	2775	2764	2480_1_89|585566|7236_E06_73|5722_G06_92
1278	ATGNPVSMKPQSR	3423.33	5	10	13,14,15	2987	3010	2985	3963	3785	3810	2366	2356	2494	2480_1_89|585602|7236_H06_74|5722_H18_137
1279	NQFKGHSLEWDTR	3421.5	4	17	13,14,15	3176	3027	2857	3928	3756	3785	2192	2266	2327	2480_1_96|586201|7243_B05_103|5724_A17_108
1280	GHSKWKSAMYRLT	3416.17	6	5	1,2,3	2885	2767	2784	4100	3934	4027	3028	2943	2878	2480_1_84|585082|7231_E02_58|5721_C02_90
1281	LASKHNSSHYEIN	3415.83	1	10	13,14,15	3035	3166	3202	3592	3708	3792	3415	3651	3548	2480_1_89|585601|7236_H05_77|5722_H17_113
1282	FLGHLLSFSPAMF	3415.5	10	6	1,2,3	2604	2609	2564	4297	4247	4172	2471	2335	2428	2480_1_85|585179|7232_E03_67|5721_G03_156
1283	ELHALSSGRDEPW	3413.33	13	8	1,2,3	2974	3066	3132	3497	3912	3899	2562	2770	2605	2480_1_87|585396|7234_G04_118|5721_P04_125
1284	IIDTWSSRHQRAY	3411.83	10	1	10,11,12	2497	2577	2660	4223	4392	4122	2055	1994	1983	2480_1_80|584711|7227_F03_81|5720_C15_69
1285	FMASHMSQLGRNH	3407.33	3	1	4,5,6	2992	2966	3022	3912	3848	3704	3657	3501	3408	2480_1_80|584677|7227_C05_61|5720_B05_81
1286	MIGWRASSVFKWL	3407	1	12	13,14,15	2899	3023	3511	3459	3604	3946	2972	3223	3803	2480_1_91|585793|7238_H05_49|5722_P17_30
1287	RRKIEISEYVPIE	3406.67	2	6	4,5,6	3011	2954	3189	3681	3787	3818	4008	4187	4191	2480_1_85|585181|7232_E05_32|5721_G05_38
1288	RFAGANSQMERAS	3406.67	10	10	7,8,9	2814	2693	2902	4047	3988	3996	2259	2116	2016	2480_1_89|585571|7236_E11_60|5722_G11_99
1289	SGMEKLSVINGGQ	3402	12	10	13,14,15	2529	2459	2491	4472	4274	4187	1855	1789	1872	2480_1_89|585531|7236_B07_53|5722_E19_115
1290	GIYVYISMLTSFE	3401.67	10	3	10,11,12	2626	2595	2638	4217	4100	4234	2172	2037	2049	2480_1_82|584903|7229_F03_44|5720_K15_21
1291	ETMLIHSMQMEYQ	3401.67	8	16	16,17,18	3233	3246	3120	3723	3678	3410	1727	1675	1487	2480_1_95|586110|7242_B10_46|5723_M22_46
1292	THPGFDSWFATNR	3398.67	10	4	1,2,3	2688	2447	2432	4304	4287	4234	2351	2261	2184	2480_1_83|584987|7230_E03_93|5720_O03_98
1293	MPIPQSSGWSGMK	3397.33	11	4	7,8,9	3293	3453	3607	3414	3324	3293	2427	2537	2642	2480_1_83|584971|7230_C11_127|5720_N11_116
1294	GEMFKDSLRGGPY	3395.67	12	3	10,11,12	2717	2515	2565	4431	4104	4042	2023	1916	1631	2480_1_82|584855|7229_B03_117|5720_I15_191
1295	HQPYATSQGSPTF	3395.5	6	1	1,2,3	2525	2702	2833	4030	4124	4159	2874	2989	3211	2480_1_80|584698|7227_E02_87|5720_C02_97
1296	RKYRRRSWLEKIM	3393.5	1	14	1,2,3	2894	2933	3135	3533	3757	4109	2684	3046	3366	2480_1_93|585969|7240_G01_45|5723_H01_50
1297	MFKAWYSAFVYVL	3392.33	1	12	4,5,6	2947	2869	2759	4136	3841	3802	3272	3337	3102	2480_1_91|585781|7238_G05_30|5722_P05_17
1298	QPDEWGSDHRELD	3390	9	5	1,2,3	2569	2763	2797	3867	4035	4309	2353	2422	2293	2480_1_84|585107|7231_G03_56|5721_D03_87
1299	PKEYSRSEQRAKK	3388.33	12	11	7,8,9	2862	2629	2657	4305	3896	3981	1997	1880	1866	2480_1_90|585619|7237_A11_120|5722_I11_148
1300	FAFFDWSWHIDHL	3387	5	9	1,2,3	2597	2845	2810	3788	4183	4099	2284	2507	2552	2480_1_88|585490|7235_G02_71|5722_D02_31
1301	VQGGNVSQINKWY	3387	1	16	16,17,18	2824	2926	3045	3699	3911	3917	2948	3027	2987	2480_1_95|586181|7242_H09_56|5723_P21_39
1302	PIEFLPSQSAPAI	3382	9	4	10,11,12	2732	2539	2694	4181	4080	4066	2418	2423	2316	2480_1_83|585023|7230_H03_139|5720_P15_127
1303	YTFEKYSVVDIYV	3379.17	5	1	13,14,15	2755	2791	2752	3922	3938	4117	2649	2746	2672	2480_1_80|584738|7227_H06_65|5720_D18_67
1304	LMIPIGSPRHDEP	3379.17	12	12	16,17,18	2854	2858	2805	4013	3914	3831	1839	1874	1823	2480_1_91|585727|7238_B11_77|5722_M23_118
1305	APKPLVSRFMKYW	3378.17	1	14	13,14,15	2968	3081	3153	3635	3684	3748	2918	2957	3181	2480_1_93|585985|7240_H05_43|5723_H17_75
1306	KIAWASSGAGRYR	3377.83	4	14	13,14,15	2909	2848	2752	3878	3909	3971	2339	2603	3204	2480_1_93|585913|7240_B05_32|5723_E17_52
1307	WGQIFDSKNAQAS	3377.33	4	17	16,17,18	2881	2862	2840	3949	4004	3728	2493	2253	2082	2480_1_96|586205|7243_B09_85|5724_A21_78
1308	DEAWSKSGALATV	3376.5	10	5	10,11,12	2542	2516	2666	4113	4162	4260	2290	2357	2418	2480_1_84|585095|7231_F03_75|5721_C15_107
1309	MQDMLLSRWFSAE	3376.33	9	11	7,8,9	2406	2454	2540	4166	4339	4353	2311	2303	2524	2480_1_90|585691|7237_G11_62|5722_L11_62
1310	GWTGGRSVTVRMD	3372.67	7	17	7,8,9	3566	3639	3526	3238	3183	3084	2306	2180	2163	2480_1_96|586218|7243_C10_74|5724_B10_81
1311	KKASNLSHEGKIV	3371.83	11	1	4,5,6	3517	3596	3596	3478	3202	2842	2125	2232	2102	2480_1_80|584679|7227_C07_46|5720_B07_68
1312	SGSHHESVNHPMV	3371.5	1	4	7,8,9	2703	2897	3284	3621	3712	4012	3938	3932	4502	2480_1_83|585017|7230_G09_144|5720_P09_149
1313	GRWMTVSYPPTIK	3371.17	8	9	16,17,18	3266	3120	3065	3794	3602	3380	2104	2070	1959	2480_1_88|585438|7235_B10_65|5722_A22_123
1314	GRWITRSTADKMK	3367.17	5	13	16,17,18	2813	2640	2607	3968	3900	4275	2535	2381	2360	2480_1_92|585894|7239_H10_37|5723_D22_77
1315	TKPDNVSKLEHMG	3365	10	3	7,8,9	2621	2586	2599	4191	4029	4164	2450	2449	2299	2480_1_82|584899|7229_E11_81|5720_K11_115
1316	STIHLDSPDGVEG	3360.83	1	8	13,14,15	3082	2947	2932	3744	3644	3816	3743	3665	3741	2480_1_87|585409|7234_H05_118|5721_P17_115
1317	KPVAKMSQFTTMQ	3360.5	4	13	13,14,15	2989	2865	2780	3948	3838	3743	2421	2500	3325	2480_1_92|585817|7239_B05_85|5723_A17_68
1318	HWTTPGSRKFSSG	3358.5	1	2	13,14,15	3150	2810	3188	3728	3492	3783	4199	4175	4334	2480_1_81|584833|7228_H05_51|5720_H17_83
1319	IYKDFTSISPYHR	3358.17	1	16	13,14,15	2910	2870	2961	3827	3792	3789	2744	2874	2862	2480_1_95|586177|7242_H05_68|5723_P17_72
1320	QGWMTSSRHSGYF	3357.17	1	9	10,11,12	3052	2976	2976	3828	3614	3697	3364	3348	3508	2480_1_88|585501|7235_H01_53|5722_D13_61
1321	YNLGESSRMHHMD	3354	1	16	10,11,12	3013	2844	2959	3698	3772	3838	2870	2922	2991	2480_1_95|586173|7242_H01_103|5723_P13_132
1322	FPPSAASWRVGEG	3353.67	9	15	1,2,3	2589	2800	2964	3697	3943	4129	2252	2395	2435	2480_1_94|586067|7241_G03_58|5723_L03_109
1323	SRDLEKSVLSRMI	3351.83	12	4	4,5,6	2609	2559	2706	3935	4085	4217	1870	1881	2125	2480_1_83|584943|7230_A07_87|5720_M07_98
1324	NFIMPHSAVQLMA	3350.5	12	7	13,14,15	2740	2436	2298	4545	4084	4000	2163	2000	1913	2480_1_86|585243|7233_B07_48|5721_I19_117
1325	VNSSSMSQYFARD	3349.83	9	7	13,14,15	2387	2532	2616	4142	4104	4318	2389	2581	2509	2480_1_86|585315|7233_H07_53|5721_L19_100
1326	VGAESKSRLNRWT	3349.67	6	3	1,2,3	2504	2490	2675	4201	4100	4128	2674	2828	2903	2480_1_82|584890|7229_E02_119|5720_K02_115
1327	GPDNAISQAVDTQ	3349.5	8	13	13,14,15	2963	2867	2841	4118	3830	3478	1787	1754	1544	2480_1_92|585818|7239_B06_117|5723_A18_92
1328	TWARLLSDWTKHH	3348.33	5	6	7,8,9	2638	2772	2982	3960	3872	3866	2444	2488	2527	2480_1_85|585210|7232_G10_34|5721_H10_104
1329	VINEKASGVMLDG	3346.5	5	10	7,8,9	2821	2868	2855	3778	3867	3890	2316	2412	2512	2480_1_89|585594|7236_G10_54|5722_H10_90
1330	KHHPQKSMMQFRI	3343.83	5	11	16,17,18	2891	2874	2760	3723	3889	3926	2360	2231	2347	2480_1_90|585702|7237_H10_69|5722_L22_85
1331	FGNRQYSMQLNYD	3343.33	8	15	16,17,18	3034	3103	2993	3688	3892	3350	1696	1588	1465	2480_1_94|586014|7241_B10_56|5723_I22_41
1332	EWRDKASHMWDDP	3341.33	10	1	4,5,6	2615	2517	2367	4215	4156	4178	2259	2117	2104	2480_1_80|584703|7227_E07_46|5720_C07_42
1333	ENADFASRHFLKI	3339.17	5	14	1,2,3	2280	2307	2372	4265	4528	4283	1886	1985	1937	2480_1_93|585970|7240_G02_80|5723_H02_128
1334	PVVVSISVIVESW	3338.67	9	1	16,17,18	2471	2535	2519	4131	4097	4279	2367	2489	2595	2480_1_80|584743|7227_H11_53|5720_D23_29
1335	YSVRQYSLIYLQS	3338.5	12	11	13,14,15	2592	2551	2857	4160	3845	4026	1706	1690	1936	2480_1_90|585627|7237_B07_42|5722_I19_21
1336	LEVQRMSIRIKWM	3334	9	11	4,5,6	2496	2562	2482	4084	4236	4144	2344	2301	2292	2480_1_90|585687|7237_G07_4|5722_L07_4
1337	QAQLVESWLHKVD	3332.17	8	4	13,14,15	3044	2963	2884	3770	3683	3649	1843	1852	1867	2480_1_83|584954|7230_B06_90|5720_M18_91
1338	DERYHHSNTFGDS	3331.33	5	1	7,8,9	2913	2911	2784	3772	3806	3802	2742	2838	2905	2480_1_80|584730|7227_G10_80|5720_D10_78
1339	RPNWDTSGLRIEA	3330.33	12	5	4,5,6	2668	2521	2551	4182	3881	4179	1946	1915	2162	2480_1_84|585039|7231_A07_83|5721_A07_68
1340	KVLGANSWKMRWI	3328.83	2	7	1,2,3	2981	2914	2873	3889	3661	3655	3701	3824	3943	2480_1_86|585273|7233_E01_72|5721_K01_58
1341	EQYRAFSTSTHDE	3327.67	11	2	4,5,6	3399	3441	3421	3447	3236	3022	2140	2228	2262	2480_1_81|584775|7228_C07_79|5720_F07_94
1342	QKGAMWSDPMLRN	3326.33	10	8	4,5,6	2385	2510	2414	4301	4096	4252	2356	2450	2434	2480_1_87|585375|7234_E07_59|5721_O07_116
1343	TLVGPASRSMNWP	3322.83	1	16	7,8,9	2917	2606	2782	4147	3862	3623	2923	2796	2779	2480_1_95|586169|7242_G09_135|5723_P09_143
1344	HADHAFSQQHERL	3318.33	10	4	4,5,6	2401	2486	2696	4071	4031	4225	2251	2274	2337	2480_1_83|584991|7230_E07_105|5720_O07_126
1345	YQAADTSWLKHNR	3315.33	1	1	13,14,15	2830	2923	3133	3449	3566	3991	4204	4389	4737	2480_1_80|584737|7227_H05_61|5720_D17_66
1346	MHTGEKSLTWNGL	3311.83	8	11	16,17,18	3141	3281	3108	3634	3480	3227	1949	1894	1670	2480_1_90|585630|7237_B10_78|5722_I22_90
1347	HQVITYSLPHILM	3310.17	5	2	13,14,15	2687	2674	2802	3788	3852	4058	2675	2751	2695	2480_1_81|584834|7228_H06_57|5720_H18_11
1348	VIRGKMSWFVHPI	3310	12	6	16,17,18	2582	2685	2563	4025	4113	3892	1858	1831	1738	2480_1_85|585151|7232_B11_58|5721_E23_46
1349	SSSRKTSEIVKFL	3309.33	12	10	16,17,18	2671	2791	2777	4072	3888	3657	1839	1992	1847	2480_1_89|585535|7236_B11_55|5722_E23_39
1350	FMMEEQSGFFDIH	3308.67	9	5	16,17,18	2588	2528	2458	4112	4045	4121	2594	2495	2465	2480_1_84|585127|7231_H11_90|5721_D23_72
1351	NDITITSDHVLTK	3308.33	9	9	4,5,6	2460	2465	2265	4041	4366	4253	2252	2165	2255	2480_1_88|585495|7235_G07_58|5722_D07_50
1352	PKDYSWSYKGENI	3305.5	1	13	7,8,9	3101	2820	2786	4234	3451	3441	3174	2874	2787	2480_1_92|585881|7239_G09_34|5723_D09_48
1353	VWKRTSSHDKTFS	3302.17	10	4	10,11,12	2565	2433	2475	4238	4077	4025	2168	2167	2176	2480_1_83|584999|7230_F03_91|5720_O15_91
1354	YKMMRYSWTNWIG	3302	5	8	4,5,6	2336	2538	2842	4003	3969	4124	2285	2389	2541	2480_1_87|585398|7234_G06_52|5721_P06_69
1355	SDADERSYQWFFE	3301	11	3	7,8,9	3562	3470	3657	3214	3005	2898	2345	2455	2492	2480_1_82|584875|7229_C11_120|5720_J11_42
1356	NSSHMISTNFMGR	3300.5	1	9	13,14,15	2879	2894	2973	3617	3668	3772	3431	3566	3619	2480_1_88|585505|7235_H05_72|5722_D17_150
1357	GHNVDFSLVTKHN	3297.5	6	4	1,2,3	2660	2567	2640	3977	3847	4094	2810	2824	2797	2480_1_83|584986|7230_E02_105|5720_O02_83
1358	YTETKLSIRQQQG	3295.33	13	7	1,2,3	2810	2823	2967	3588	3661	3923	2292	2194	2365	2480_1_86|585300|7233_G04_38|5721_L04_72
1359	DEFLDFSAITASG	3295.17	13	9	1,2,3	2776	2945	3012	3491	3708	3839	2450	2482	2485	2480_1_88|585492|7235_G04_64|5722_D04_59
1360	DAISTISSANNTA	3294	12	12	13,14,15	2795	2774	2642	3915	3858	3780	1711	1670	1785	2480_1_91|585723|7238_B07_63|5722_M19_56
1361	NPMWMISAAIYPS	3291.83	9	10	10,11,12	2377	2407	2368	3960	4195	4444	2281	2210	2455	2480_1_89|585599|7236_H03_42|5722_H15_51
1362	DTMLAMSGRPLIL	3291.5	1	11	10,11,12	2832	2897	3073	3488	3680	3779	3064	3115	3264	2480_1_90|585693|7237_H01_123|5722_L13_218
1363	NETKYISDRQMTD	3287.33	2	6	1,2,3	2951	2865	2902	3772	3639	3595	4090	3963	3874	2480_1_85|585177|7232_E01_56|5721_G01_84
1364	TYLHYLSQVNAQR	3286.67	2	1	4,5,6	3041	3002	3213	3491	3418	3555	4322	4425	4453	2480_1_80|584701|7227_E05_41|5720_C05_68
1365	RGEYMFSWGRSWA	3286	16	12	16,17,18	3407	3164	3079	3524	3282	3260	1786	1749	1513	2480_1_91|585728|7238_B12_47|5722_M24_35
1366	KHNQGISIQSGPF	3284.67	9	6	13,14,15	2325	2521	2422	4081	4233	4126	2384	2485	2381	2480_1_85|585219|7232_H07_88|5721_H19_92
1367	LNSQNWSYFIKYG	3283.67	5	10	1,2,3	2520	2673	2658	3777	4062	4012	2099	2277	2254	2480_1_89|585586|7236_G02_58|5722_H02_42
1368	ATIQEESAFTMMF	3281.17	12	15	16,17,18	3039	2733	2666	3932	3755	3562	1878	1684	1495	2480_1_94|586015|7241_B11_37|5723_I23_48
1369	ETSFMHSGPIKND	3280.33	11	3	10,11,12	3501	3400	3566	2996	3018	3201	2449	2628	3020	2480_1_82|584879|7229_D03_116|5720_J15_187
1370	TVVIQPSWLQHLP	3276.17	9	11	1,2,3	2281	2559	2525	3873	4179	4240	2355	2331	2313	2480_1_90|585683|7237_G03_47|5722_L03_67
1371	AIVALSSFIDYLR	3272.83	8	12	13,14,15	2920	2833	2840	3923	3649	3472	1801	1663	1664	2480_1_91|585722|7238_B06_34|5722_M18_12
1372	LFMAHISKTKMKD	3270.83	12	2	10,11,12	2725	2450	2426	4285	3967	3772	1892	1632	1578	2480_1_81|584759|7228_B03_62|5720_E15_104
1373	QYRISKSHSISQH	3266.17	13	10	1,2,3	2663	2870	2904	3566	3785	3809	2481	2516	2552	2480_1_89|585588|7236_G04_47|5722_H04_65
1374	VLPYPSSRVKAWI	3265	4	6	16,17,18	2760	2746	2500	4078	3942	3564	3038	2887	2551	2480_1_85|585149|7232_B09_82|5721_E21_99
1375	WQKMNQSETIRTK	3261.33	12	5	10,11,12	2570	2462	2514	4242	3899	3881	1932	1872	1660	2480_1_84|585047|7231_B03_66|5721_A15_74
1376	GWADSTSINAYGF	3259.33	5	12	1,2,3	2378	2468	2715	3844	4054	4097	2063	2175	2316	2480_1_91|585778|7238_G02_138|5722_P02_121
1377	GNGHQESIVYVRR	3257	16	11	16,17,18	3140	3180	3019	3609	3290	3304	1724	1602	1601	2480_1_90|585632|7237_B12_55|5722_I24_45
1378	IVSANRSRVPHGM	3255.33	9	6	4,5,6	2238	2235	2493	3999	4110	4457	2028	2044	2313	2480_1_85|585207|7232_G07_81|5721_H07_187
1379	YYADMHSMHRSLP	3253.33	11	2	10,11,12	3491	3596	3720	2852	2845	3016	2435	2513	2674	2480_1_81|584783|7228_D03_44|5720_F15_20
1380	PRQRDFSPIGPHG	3252.33	10	2	7,8,9	2433	2411	2491	3982	4179	4018	2279	2106	2198	2480_1_81|584803|7228_E11_93|5720_G11_165
1381	NSQMKQSTTEIVV	3252	1	15	13,14,15	2754	2868	2994	3580	3580	3736	2757	2805	2936	2480_1_94|586081|7241_H05_37|5723_L17_51
1382	RGNETGSKADEIG	3248	5	13	1,2,3	2209	2356	2435	3935	4225	4328	1745	1994	2043	2480_1_92|585874|7239_G02_49|5723_D02_94
1383	LILTETSAVTSSG	3245.67	9	6	16,17,18	2403	2325	2404	4270	4055	4017	2424	2304	2416	2480_1_85|585223|7232_H11_68|5721_H23_63
1384	HPGDGGSQVDMKN	3241.83	8	3	13,14,15	3155	2771	2866	3595	3586	3478	1768	1782	1769	2480_1_82|584858|7229_B06_104|5720_I18_139
1385	GMAREDSHRNGTW	3241.83	12	8	16,17,18	2469	2493	2473	4189	4046	3781	1897	1809	1681	2480_1_87|585343|7234_B11_93|5721_M23_140
1386	GTDNLPSNRLTFQ	3241.5	10	1	7,8,9	2354	2318	2476	4195	4103	4003	2090	2146	2066	2480_1_80|584707|7227_E11_75|5720_C11_121
1387	QFDRIPSSRHQRW	3241	9	5	10,11,12	2483	2285	2401	4130	4149	3998	2323	2234	2206	2480_1_84|585119|7231_H03_46|5721_D15_110
1388	YPEPTNSEMLVIN	3240.33	1	9	7,8,9	2783	2798	2962	3441	3665	3793	3233	3501	3346	2480_1_88|585497|7235_G09_30|5722_D09_30
1389	WGWLWHSKWWAHF	3236.83	11	1	10,11,12	3703	3744	3665	2732	2785	2792	2353	2370	2301	2480_1_80|584687|7227_D03_78|5720_B15_132
1390	IWSSVHSGIGGLD	3236	11	1	13,14,15	3395	3323	3221	2968	3160	3349	2230	2114	2243	2480_1_80|584691|7227_D07_83|5720_B19_117
1391	AYFMLISRMHEHH	3232.33	5	14	4,5,6	2371	2541	2558	4162	3948	3814	1898	2057	2098	2480_1_93|585974|7240_G06_36|5723_H06_75
1392	IVDRRLSMEAHVV	3231.5	9	1	10,11,12	2767	2803	2569	3868	3790	3592	2342	2204	2077	2480_1_80|584735|7227_H03_46|5720_D15_22
1393	ETINDMSVWFKGP	3229.17	12	13	16,17,18	2741	2747	2755	3750	3704	3678	1599	1678	1546	2480_1_92|585823|7239_B11_115|5723_A23_75
1394	RHQTEASVVVYYN	3228.83	5	9	4,5,6	2549	2613	2640	3853	3846	3872	2218	2124	2208	2480_1_88|585494|7235_G06_32|5722_D06_18
1395	NNSLATSRNHWHG	3228.5	9	6	10,11,12	2533	2256	2216	4314	4064	3988	2506	2232	2258	2480_1_85|585215|7232_H03_87|5721_H15_166
1396	SHIWRPSKKIPMQ	3227.17	8	11	13,14,15	2989	2891	2960	3657	3424	3442	1781	1825	1868	2480_1_90|585626|7237_B06_67|5722_I18_144
1397	LPHQLNSKILVEL	3226	10	5	4,5,6	2316	2334	2353	4045	4121	4187	2109	2194	2270	2480_1_84|585087|7231_E07_40|5721_C07_28
1398	SQFYTQSKKMGAN	3224.33	12	4	16,17,18	2677	2787	2722	3738	3777	3645	1770	1832	1754	2480_1_83|584959|7230_B11_56|5720_M23_83
1399	FKGAFTSHFAVWE	3218.17	8	6	16,17,18	2915	2903	2786	3763	3504	3438	2050	1811	1756	2480_1_85|585150|7232_B10_58|5721_E22_39
1400	SFATVPSFLDNRK	3217	8	17	16,17,18	2892	2878	2811	3701	3632	3388	1470	1608	1366	2480_1_96|586206|7243_B10_159|5724_A22_151
1401	HWSMQISVTIAIQ	3215.17	16	17	16,17,18	3668	3363	3018	3391	3025	2826	1803	1525	1467	2480_1_96|586208|7243_B12_30|5724_A24_25
1402	DSKNFHSGWHNMP	3214.67	5	14	7,8,9	2601	2815	2824	3726	3662	3660	2046	2238	2270	2480_1_93|585978|7240_G10_56|5723_H10_173
1403	KTQKFNSHKWKMN	3214.17	5	16	1,2,3	2352	2283	2355	3997	4105	4193	2022	2020	1987	2480_1_95|586162|7242_G02_74|5723_P02_89
1404	YVPHHSSLPLTPP	3210	1	15	7,8,9	2916	2664	2744	3879	3555	3502	2839	2616	2640	2480_1_94|586073|7241_G09_56|5723_L09_115
1405	WPHSMTSYILVLI	3205.33	9	12	1,2,3	2465	2553	2531	3639	4005	4039	2174	2288	2405	2480_1_91|585779|7238_G03_14|5722_P03_16
1406	FDLKLYSSATKKK	3204	10	6	7,8,9	2155	2418	2472	4025	3954	4200	2437	2415	2439	2480_1_85|585187|7232_E11_95|5721_G11_171
1407	GETLGHSMTFRIG	3201.33	12	1	10,11,12	2632	2540	2335	4116	3860	3725	1914	1736	1653	2480_1_80|584663|7227_B03_54|5720_A15_103
1408	WRTWPWSSWMIVV	3201.17	9	2	10,11,12	2469	2379	2427	4017	4076	3839	2355	2194	2140	2480_1_81|584831|7228_H03_60|5720_H15_65
1409	PDEKVRSLPQRIY	3197.67	5	10	4,5,6	2449	2631	2691	3837	3874	3704	2160	2056	2240	2480_1_89|585590|7236_G06_86|5722_H06_184
1410	AEVGMQSNMIDEQ	3197.33	1	6	4,5,6	2493	2737	2969	3564	3678	3743	3482	3649	3938	2480_1_85|585205|7232_G05_57|5721_H05_95
1411	DMFDMGSYWWLAS	3194	5	1	16,17,18	2741	2525	2512	3743	3759	3884	2614	2657	2838	2480_1_80|584742|7227_H10_78|5720_D22_94
1412	KNIQNTSEMIRTQ	3191.17	4	5	13,14,15	2837	2624	2628	3807	3641	3610	2748	2695	2674	2480_1_84|585049|7231_B05_81|5721_A17_99
1413	WKHSSYSKHTLPV	3189.5	9	7	10,11,12	2401	2268	2355	4128	3986	3999	2307	2231	2281	2480_1_86|585311|7233_H03_58|5721_L15_90
1414	SDIAAPSPKERNK	3188	12	4	10,11,12	2565	2499	2305	4046	3760	3953	1915	1792	1686	2480_1_83|584951|7230_B03_112|5720_M15_121
1415	AHTTATSGWTYRH	3187	10	5	1,2,3	2330	2344	2261	3962	4094	4131	2301	2211	2159	2480_1_84|585083|7231_E03_38|5721_C03_38
1416	NDEIQASQGHRYQ	3186.83	11	1	7,8,9	3571	3400	3485	2923	2906	2836	2316	2259	2456	2480_1_80|584683|7227_C11_117|5720_B11_181
1417	PQRAKMSNTLPMT	3186.67	1	14	7,8,9	3087	2783	2580	4033	3399	3238	3036	2700	2655	2480_1_93|585977|7240_G09_51|5723_H09_124
1418	AVDGTYSEDHYTY	3186	5	3	10,11,12	2641	2766	2841	3541	3506	3821	2651	2662	2640	2480_1_82|584926|7229_H02_141|5720_L14_165
1419	DEQVYWSRENNPQ	3184.33	8	12	16,17,18	3051	3074	2965	3553	3304	3159	1660	1695	1577	2480_1_91|585726|7238_B10_99|5722_M22_82
1420	IREWQRSGPSPAR	3184	9	7	4,5,6	2177	2322	2297	3893	4143	4272	2001	2235	2364	2480_1_86|585303|7233_G07_47|5721_L07_103
1421	SFPSTSSWNHFSG	3183.33	8	14	16,17,18	3097	2952	2902	3553	3385	3211	1628	1543	1543	2480_1_93|585918|7240_B10_55|5723_E22_78
1422	LQATMQSQRSFYI	3182.67	5	4	7,8,9	2374	2726	2800	3839	3675	3682	2422	2471	2581	2480_1_83|585018|7230_G10_78|5720_P10_54
1423	LMGKTFSTGIHFH	3182.67	1	10	10,11,12	2771	2805	2940	3558	3459	3563	3084	3105	3244	2480_1_89|585597|7236_H01_60|5722_H13_108
1424	GRVYRHSPRAPFN	3182.33	9	9	10,11,12	2288	2311	2409	3884	3976	4226	2212	2242	2325	2480_1_88|585503|7235_H03_65|5722_D15_162
1425	RPPVVVSLNLPHE	3180.83	9	2	13,14,15	2349	2525	2605	3797	3885	3924	2183	2370	2533	2480_1_81|584835|7228_H07_91|5720_H19_135
1426	FQQSPGSSNATGP	3176.5	9	16	1,2,3	2437	2536	2865	3531	3595	4095	2150	2183	2462	2480_1_95|586163|7242_G03_63|5723_P03_95
1427	LGMNSLSAINSDF	3175.33	4	11	16,17,18	2745	2555	2666	3877	3683	3526	2849	2710	2443	2480_1_90|585629|7237_B09_66|5722_I21_83
1428	GAQWINSHNMHAV	3167.33	1	1	10,11,12	2728	2692	2717	3713	3566	3588	4160	4379	4215	2480_1_80|584733|7227_H01_100|5720_D13_110
1429	ERIMPESTPDPNE	3166.33	16	16	16,17,18	3511	3213	2972	3405	3036	2861	1760	1490	1491	2480_1_95|586112|7242_B12_65|5723_M24_151
1430	SRQLEKSYRFYWK	3164.17	5	2	7,8,9	2634	2712	2722	3780	3614	3523	2457	2635	2715	2480_1_81|584826|7228_G10_84|5720_H10_144
1431	GIQHMYSNGPLDD	3160	9	3	1,2,3	2493	2386	2637	3655	3816	3973	2291	2300	2433	2480_1_82|584915|7229_G03_122|5720_L03_149
1432	HKMDPKSMKVPSQ	3157.5	8	8	16,17,18	2977	2994	2817	3541	3446	3170	1854	1862	1703	2480_1_87|585342|7234_B10_59|5721_M22_119
1433	FWRLPSSHGTAPM	3156	12	6	13,14,15	2400	2348	2425	4077	3795	3891	1843	1695	1730	2480_1_85|585147|7232_B07_65|5721_E19_171
1434	TRDMQRSETNEWT	3149.33	9	10	7,8,9	2198	2309	2410	3960	4058	3961	2096	2204	2187	2480_1_89|585595|7236_G11_59|5722_H11_73
1435	PMINEASNAHTNV	3148	5	5	7,8,9	2472	2679	2789	3743	3567	3638	2270	2425	2557	2480_1_84|585114|7231_G10_50|5721_D10_101
1436	WLDNHSSQAAWPA	3145.5	4	2	13,14,15	3180	2767	2555	3459	3491	3421	2716	2608	2588	2480_1_81|584761|7228_B05_37|5720_E17_71
1437	WNRNAWSHDRPGR	3142.67	16	14	16,17,18	3368	3051	2945	3370	3197	2925	1658	1589	1445	2480_1_93|585920|7240_B12_53|5723_E24_67
1438	YGPIPSSAFYYMY	3142	1	1	7,8,9	2678	2894	2788	3321	3550	3621	4108	4351	4290	2480_1_80|584729|7227_G09_138|5720_D09_173
1439	NKYDASSIYFMMD	3140.5	8	2	13,14,15	2995	2707	2669	3635	3504	3333	1850	1896	1729	2480_1_81|584762|7228_B06_48|5720_E18_21
1440	NYYNNLSPKLFFH	3139.33	12	3	16,17,18	2522	2754	2600	3572	3689	3699	1562	1737	1644	2480_1_82|584863|7229_B11_76|5720_I23_62
1441	RTDMHQSPHKFGT	3137	9	3	10,11,12	2486	2291	2306	3990	3940	3809	2261	2241	2298	2480_1_82|584927|7229_H03_125|5720_L15_147
1442	DRNTMKSMMGIQQ	3135.83	9	8	10,11,12	2205	2309	2314	4004	3873	4110	2204	2199	2320	2480_1_87|585407|7234_H03_49|5721_P15_47
1443	TVNTNYSILSKVT	3132.17	9	14	1,2,3	2509	2512	2587	3533	3760	3892	2172	2186	2328	2480_1_93|585971|7240_G03_31|5723_H03_39
1444	SYHPRPSIRTKQI	3124.17	1	16	1,2,3	2711	2438	2620	3335	3676	3965	2218	2473	2730	2480_1_95|586161|7242_G01_84|5723_P01_77
1445	YVKQGSSMKKDMY	3124	9	1	13,14,15	2443	2475	2503	3679	3751	3893	2184	2221	2247	2480_1_80|584739|7227_H07_46|5720_D19_35
1446	RGNVWASMDRNGM	3121	11	2	7,8,9	3381	3376	3392	2925	2920	2732	2463	2306	2319	2480_1_81|584779|7228_C11_72|5720_F11_134
1447	TAMYKGSFPPLWH	3114.5	5	15	1,2,3	2163	2177	2257	4014	4067	4009	1764	1921	1835	2480_1_94|586066|7241_G02_77|5723_L02_122
1448	NKDGQLSESTHTL	3112.83	9	9	7,8,9	2216	2284	2198	4077	3841	4061	2147	2108	2252	2480_1_88|585499|7235_G11_18|5722_D11_36
1449	LIWGNRSNIRPIW	3112.33	4	4	13,14,15	2854	2666	2556	3618	3532	3448	2661	2597	2572	2480_1_83|584953|7230_B05_82|5720_M17_64
1450	AFPPEISEGEIMA	3108.67	8	5	16,17,18	2896	2772	2636	3498	3506	3344	1857	1713	1680	2480_1_84|585054|7231_B10_141|5721_A22_161
1451	EWNNHASNNVRET	3108.67	5	6	4,5,6	2192	2122	2427	3937	3938	4036	2098	2155	2185	2480_1_85|585206|7232_G06_112|5721_H06_145
1452	RNQHFKSGIRANQ	3101.5	5	1	10,11,12	2552	2592	2754	3484	3590	3637	2708	2549	2491	2480_1_80|584734|7227_H02_63|5720_D14_92
1453	TPNFGRSLIIIVQ	3098.17	9	10	4,5,6	2172	2213	2217	3938	4004	4045	2184	2057	2102	2480_1_89|585591|7236_G07_21|5722_H07_20
1454	VIQTTISFSLGYA	3096	8	1	13,14,15	3016	2702	2542	3555	3353	3408	1912	1868	1740	2480_1_80|584666|7227_B06_98|5720_A18_75
1455	RVLHIESVFYITE	3094.67	4	12	16,17,18	2545	2484	2579	3708	3680	3572	3174	2928	2459	2480_1_91|585725|7238_B09_23|5722_M21_13
1456	IYFSDHSDITIMV	3092.17	4	13	16,17,18	2728	2502	2592	3702	3664	3365	6683	4426	2602	2480_1_92|585821|7239_B09_77|5723_A21_18
1457	VAILEISQKKPLD	3092	16	2	16,17,18	2980	2927	2697	3432	3299	3217	1776	1842	1855	2480_1_81|584768|7228_B12_90|5720_E24_124
1458	RKRTFPSGNMHHD	3086.67	16	1	16,17,18	2919	2708	2577	3609	3444	3263	1728	1643	1617	2480_1_80|584672|7227_B12_77|5720_A24_91
1459	MYNPNHSDHTPLP	3083.5	9	2	4,5,6	2253	2372	2385	3655	3906	3930	2135	2167	2250	2480_1_81|584823|7228_G07_41|5720_H07_25
1460	EHAPLNSQHMRSD	3081.83	12	5	13,14,15	2327	2266	2582	3769	3787	3760	1589	1591	1775	2480_1_84|585051|7231_B07_152|5721_A19_227
1461	FNGQAISFHQGFF	3079.17	9	13	1,2,3	2445	2435	2533	3525	3656	3881	2153	2278	2473	2480_1_92|585875|7239_G03_44|5723_D03_42
1462	ADINGKSNPGASE	3075.83	8	13	16,17,18	3017	2971	2888	3389	3207	2983	1592	1564	1528	2480_1_92|585822|7239_B10_179|5723_A22_173
1463	TRPALLSHWSIID	3074.17	4	4	16,17,18	2603	2565	2541	3764	3567	3405	2663	2655	2600	2480_1_83|584957|7230_B09_80|5720_M21_82
1464	SHGAGHSDDMHRW	3074	12	7	16,17,18	2391	2293	2280	3979	3842	3659	1835	1647	1577	2480_1_86|585247|7233_B11_69|5721_I23_131
1465	TKHRRPSMKKYNL	3065.5	10	6	4,5,6	2243	2096	2254	4108	3864	3828	2235	2293	2260	2480_1_85|585183|7232_E07_55|5721_G07_139
1466	WRDSWSSVTFTEK	3063.33	1	14	10,11,12	2660	2634	2681	3371	3507	3527	2721	2626	2834	2480_1_93|585981|7240_H01_34|5723_H13_32
1467	AVTGKRSKKFFEL	3058.5	9	8	7,8,9	2218	2060	2119	4097	3967	3890	2357	2279	2149	2480_1_87|585403|7234_G11_98|5721_P11_93
1468	GQAFNDSVTAAFH	3053.33	5	11	1,2,3	2185	2322	2451	3612	3859	3891	1927	2151	2063	2480_1_90|585682|7237_G02_52|5722_L02_75
1469	RKDDRASMGNIPY	3040.5	16	13	16,17,18	3146	2826	3014	3143	3086	3028	1657	1508	1442	2480_1_92|585824|7239_B12_119|5723_A24_110
1470	MQPTLKSIVDYDA	3039.67	5	3	7,8,9	2412	2533	2539	3641	3574	3539	2320	2435	2369	2480_1_82|584922|7229_G10_86|5720_L10_114
1471	NPGLHDSHMQFKA	3037.67	1	12	10,11,12	2627	2739	2770	3275	3399	3416	2813	2861	2942	2480_1_91|585789|7238_H01_121|5722_P13_122
1472	KYDRLFSRRTVHN	3026.67	4	3	13,14,15	2930	2640	2566	3424	3295	3305	2740	2600	2364	2480_1_82|584857|7229_B05_75|5720_I17_126
1473	VRRSPESNATYAR	3018.5	1	15	10,11,12	2576	2470	2643	3509	3494	3419	2643	2755	2687	2480_1_94|586077|7241_H01_35|5723_L13_62
1474	THIQKGSPNMSRN	3013.67	5	7	4,5,6	2115	2244	2422	3705	3730	3866	2062	2067	2384	2480_1_86|585302|7233_G06_52|5721_L06_102
1475	KIGSMNSEGDTGV	3011.5	5	8	1,2,3	2286	2330	2338	3702	3638	3775	1934	2080	2142	2480_1_87|585394|7234_G02_83|5721_P02_115
1476	YMIRYMSFTGTVN	3010.33	1	10	7,8,9	2507	2617	2663	3379	3412	3484	2989	3051	3193	2480_1_89|585593|7236_G09_31|5722_H09_30
1477	HIYPKASLTPGGL	3007.17	5	2	10,11,12	2646	2397	2578	3309	3416	3697	2579	2556	2613	2480_1_81|584830|7228_H02_50|5720_H14_67
1478	QQKVEESSDWIMM	3002.5	4	5	16,17,18	2592	2477	2494	3652	3453	3347	2725	2663	2440	2480_1_84|585053|7231_B09_118|5721_A21_53
1479	KIANRTSARSWYH	3001.5	1	12	7,8,9	2585	2492	2709	3533	3379	3311	2768	2818	2783	2480_1_91|585785|7238_G09_87|5722_P09_75
1480	WFATFGSRQIPRI	2998	1	4	4,5,6	2318	2499	2739	3223	3607	3602	3463	3753	3927	2480_1_83|585013|7230_G05_63|5720_P05_48
1481	TNALQVSTSTQND	2992.17	8	2	16,17,18	2792	2540	2627	3440	3256	3298	1736	1691	1611	2480_1_81|584766|7228_B10_92|5720_E22_60
1482	GWKISVSIIIDVR	2991.33	12	4	13,14,15	2285	2314	2372	3688	3605	3684	1600	1568	1618	2480_1_83|584955|7230_B07_18|5720_M19_26
1483	HHNPMRSPMNAIP	2984.83	12	1	13,14,15	2418	2312	2475	3744	3556	3404	1543	1477	1448	2480_1_80|584667|7227_B07_58|5720_A19_60
1484	QTTKPISTWPIMY	2978.67	8	3	16,17,18	2712	2705	2609	3296	3296	3254	1749	1690	1579	2480_1_82|584862|7229_B10_100|5720_I22_167
1485	NKRRPYSDPQFSE	2974.33	9	6	1,2,3	2160	2133	2225	3572	3813	3943	2072	2072	2020	2480_1_85|585203|7232_G03_59|5721_H03_133
1486	MIAKEQSQSRHSR	2973.67	8	4	16,17,18	2685	2596	2614	3321	3392	3234	1719	1615	1626	2480_1_83|584958|7230_B10_81|5720_M22_122
1487	TKMRHGSNEYYYG	2969.83	5	4	4,5,6	2111	2198	2368	3787	3647	3708	2139	2171	2261	2480_1_83|585014|7230_G06_104|5720_P06_111
1488	IWSWFYSQEKWMR	2969.5	9	1	4,5,6	2092	2144	2219	3771	3744	3847	1825	1898	1970	2480_1_80|584727|7227_G07_75|5720_D07_130
1489	AWHQLPSMVPEIM	2967.17	16	15	16,17,18	3132	2898	2781	3289	2921	2782	1642	1501	1385	2480_1_94|586016|7241_B12_79|5723_I24_190
1490	IYRYVISQYIPKA	2962.17	12	2	13,14,15	2406	2417	2318	3574	3540	3518	1610	1642	1459	2480_1_81|584763|7228_B07_73|5720_E19_165
1491	VKWQAYSLDVSMQ	2943.17	5	3	4,5,6	2200	2145	2171	3669	3677	3797	2257	2193	2299	2480_1_82|584918|7229_G06_71|5720_L06_66
1492	KALFVESSSIMWR	2940.5	5	7	1,2,3	2218	2183	2102	3743	3636	3761	1996	2013	2007	2480_1_86|585298|7233_G02_60|5721_L02_42
1493	KPHKWTSKMYSKN	2936.33	5	15	4,5,6	2079	2249	2356	3754	3671	3509	1862	1870	1925	2480_1_94|586070|7241_G06_76|5723_L06_94
1494	DVPGMPSYEGISR	2934.67	1	11	7,8,9	2521	2481	2755	3303	3228	3320	2902	2949	3030	2480_1_90|585689|7237_G09_73|5722_L09_124
1495	NHRTQTSEQNFGM	2927.5	1	11	4,5,6	2466	2411	2471	3491	3348	3378	2863	2843	2782	2480_1_90|585685|7237_G05_99|5722_L05_145
1496	EDTVHKSRPIEIL	2927.33	12	1	16,17,18	2413	2568	2459	3486	3306	3332	1430	1442	1411	2480_1_80|584671|7227_B11_79|5720_A23_127
1497	KQWSQQSPAMWTK	2922.67	5	5	4,5,6	2078	2206	2303	3696	3664	3589	2067	2113	2186	2480_1_84|585110|7231_G06_83|5721_D06_161
1498	WHPFNASLPKMHS	2918.83	12	2	16,17,18	2357	2599	2398	3325	3395	3439	1481	1464	1357	2480_1_81|584767|7228_B11_104|5720_E23_123
1499	QEWIKDSHKGAMP	2917.83	12	3	13,14,15	2377	2366	2301	3664	3360	3439	1618	1485	1500	2480_1_82|584859|7229_B07_80|5720_I19_112
1500	HAQFFYSGEMTKI	2915.5	8	1	16,17,18	2594	2582	2470	3418	3265	3164	1761	1761	1704	2480_1_80|584670|7227_B10_57|5720_A22_66
1501	YLQVHSSTYLTYN	2915.17	9	7	1,2,3	2081	2133	2223	3610	3696	3748	2066	2043	2030	2480_1_86|585299|7233_G03_68|5721_L03_37
1502	LWRESASSGHPME	2905.5	5	6	1,2,3	2156	2018	2055	3690	3696	3818	1850	1977	1974	2480_1_85|585202|7232_G02_43|5721_H02_91
1503	HWVEMASFPAEHA	2905.33	1	7	1,2,3	2365	2444	2549	3207	3418	3449	3016	3092	3240	2480_1_86|585297|7233_G01_90|5721_L01_119
1504	IWVVENSHASYLL	2899.83	1	10	4,5,6	2362	2477	2509	3377	3353	3321	2913	2878	2933	2480_1_89|585589|7236_G05_48|5722_H05_25
1505	MQHFTGSQGSHVP	2898.67	1	13	10,11,12	2500	2536	2642	3256	3096	3362	2669	2686	2848	2480_1_92|585885|7239_H01_50|5723_D13_128
1506	TRGRAESMFSANG	2887	9	10	1,2,3	2104	2102	2216	3523	3734	3643	2103	2098	2055	2480_1_89|585587|7236_G03_39|5722_H03_71
1507	EGHPPMSGAGADK	2880.83	9	8	1,2,3	1976	2044	2235	3508	3717	3805	2025	2063	2124	2480_1_87|585395|7234_G03_102|5721_P03_130
1508	AHASSKSHEVLYS	2864.67	1	3	4,5,6	2426	2281	2610	3106	3273	3492	3292	3567	3769	2480_1_82|584917|7229_G05_97|5720_L05_106
1509	SEDPKESRQAKQE	2856.17	5	2	4,5,6	2128	2102	2183	3562	3606	3556	2168	2121	2230	2480_1_81|584822|7228_G06_36|5720_H06_33
1510	HWIKVESKSEYYR	2852.33	1	11	1,2,3	2310	2376	2441	3228	3431	3328	2532	2771	2843	2480_1_90|585681|7237_G01_37|5722_L01_41
1511	SRHVFESNAWVQR	2832.17	5	4	1,2,3	2054	2069	2128	3493	3530	3719	2009	2063	2114	2480_1_83|585010|7230_G02_122|5720_P02_75
1512	QQNKWKSLYDGGT	2813.67	5	5	1,2,3	2095	2036	2043	3478	3604	3626	1931	1988	2009	2480_1_84|585106|7231_G02_32|5721_D02_52
1513	HHPHHFSRQILQL	2811.33	9	2	1,2,3	1980	2012	2182	3583	3481	3630	1848	2001	1950	2480_1_81|584819|7228_G03_60|5720_H03_80
1514	PNDEELSLVIMAF	2809.17	1	7	4,5,6	2254	2349	2431	3283	3247	3291	3115	3172	3457	2480_1_86|585301|7233_G05_40|5721_L05_23
1515	LEPGGRSKNLAIQ	2807.5	5	1	4,5,6	2069	2171	2234	3337	3428	3606	2173	2040	2363	2480_1_80|584726|7227_G06_90|5720_D06_119
1516	KYSDMASKLVSIA	2798.5	9	9	1,2,3	2012	1969	2117	3494	3539	3660	2132	2073	2091	2480_1_88|585491|7235_G03_55|5722_D03_69
1517	MNKPIASNEPTTD	2767.33	1	1	4,5,6	2339	2521	2535	2998	3073	3138	3498	3699	4053	2480_1_80|584725|7227_G05_70|5720_D05_149
1518	HGKADLSTEFTVI	2765.33	5	3	1,2,3	1989	1953	2023	3337	3557	3733	2007	2010	2187	2480_1_82|584914|7229_G02_89|5720_L02_59
1519	SMDRIDSDINLAH	2756.17	4	2	16,17,18	2487	2347	2346	3319	3025	3013	2441	2374	2395	2480_1_81|584765|7228_B09_75|5720_E21_30
1520	MPGIFHSHNIEGA	2746.17	1	2	4,5,6	2236	2323	2533	2966	3082	3337	3331	3567	4011	2480_1_81|584821|7228_G05_60|5720_H05_69
1521	TVQWILSDIYNQS	2745.33	4	1	16,17,18	2431	2385	2224	3387	3070	2975	2613	2383	2291	2480_1_80|584669|7227_B09_78|5720_A21_88
1522	SQLNPYSTAKEKL	2734.17	1	8	4,5,6	2235	2180	2416	3226	3166	3182	2838	2912	3175	2480_1_87|585397|7234_G05_50|5721_P05_57
1523	QILIAASKPEKFH	2729	4	3	16,17,18	2443	2329	2265	3295	3051	2991	2376	2363	2310	2480_1_82|584861|7229_B09_63|5720_I21_111
1524	DYEQWASLTHKLR	2703.33	9	1	1,2,3	1858	1926	1964	3467	3420	3585	1851	1855	1934	2480_1_80|584723|7227_G03_59|5720_D03_38
1525	QHAAIDSVFGHYK	2695.83	5	2	1,2,3	1932	1924	1933	3477	3405	3504	1988	1993	1985	2480_1_81|584818|7228_G02_50|5720_H02_54
1526	FPTYMKSEQETGQ	2689.17	5	1	1,2,3	2067	2001	2024	3313	3337	3393	2010	2016	2040	2480_1_80|584722|7227_G02_67|5720_D02_77
1527	VAVDMPSSYAEPV	2652.83	1	8	1,2,3	2049	2264	2274	3033	3105	3192	2453	2576	2678	2480_1_87|585393|7234_G01_119|5721_P01_142
1528	KWKSAMSTDYMRE	2642.67	1	9	4,5,6	2189	2200	2393	3007	3002	3065	2626	2814	2918	2480_1_88|585493|7235_G05_50|5722_D05_87
1529	LSVFHYSYMTPPG	2616.5	1	9	1,2,3	1943	2182	2238	3036	3181	3119	2428	2567	2709	2480_1_88|585489|7235_G01_57|5722_D01_73
1530	GEQHDGSESSWRN	2606.33	1	10	1,2,3	2092	2067	2243	3045	3058	3133	2344	2386	2571	2480_1_89|585585|7236_G01_49|5722_H01_58
1531	INERKNSIEPIGH	2549.33	1	6	1,2,3	2073	2105	2160	2987	2948	3023	2711	2688	3240	2480_1_85|585201|7232_G01_62|5721_H01_86
1532	TAVIEHSRDIMSM	2533.5	1	5	1,2,3	2142	2091	2283	2807	2835	3043	2569	2820	3211	2480_1_84|585105|7231_G01_94|5721_D01_46
1533	ELSMSGSYKHAQS	2528	1	2	1,2,3	2132	2234	2244	2732	2925	2901	2856	3156	3295	2480_1_81|584817|7228_G01_74|5720_H01_57
1534	EDRLSLSASPTVI	2507.33	1	4	1,2,3	2094	2143	2134	2922	2866	2885	2658	2735	3238	2480_1_83|585009|7230_G01_118|5720_P01_81
1535	ISGNYMSPQDMTK	2465.67	1	3	1,2,3	2043	2153	2298	2696	2792	2812	2669	2882	3091	2480_1_82|584913|7229_G01_129|5720_L01_179
1536	VRIAEVSNWELPD	2435.17	1	1	1,2,3	2172	2137	2077	2729	2678	2818	2736	2986	3235	2480_1_80|584721|7227_G01_93|5720_D01_132

## Sheet: 1
	LNWFEPSHEPDYF
1	PREDICTED: phospholipase D alpha 1 [Solanum lycopersicum]
	Sequence ID: ref|XP_004235964.1|
	Query 4 FEPSHEP----DY 12
	+EPSHEP DY
	Sbjct 633 YEPSHEPESDTDY
	8/13(62%)
2	PREDICTED: extensin-like [Solanum lycopersicum]
	Sequence ID: ref|XP_010324367.1|
	Query 5 EPSHEPD 11
	EPSH PD
	Sbjct 556 EPSHAPD 562
	6/7(86%)
3	PREDICTED: F-box protein At2g26160-like [Solanum lycopersicum]
	Sequence ID: ref|XP_004237592.1|
	Query 6 PSHEPDY 12
	PSH PDY
	Sbjct 237 PSHTPDY 243
	6/7(86%)
4	PREDICTED: kinesin-4 isoform X3 [Solanum lycopersicum]
	Sequence ID: ref|XP_010312684.1|
	Query 4 FEPSHE 9
	F+PSHE
	Sbjct 195 FDPSHE 200
	5/6(83%)
5	PREDICTED: probable signal peptidase complex subunit 1 [Solanum lycopersicum]
	Sequence ID: ref|XP_004234065.1|
	Query 1 LNWFEPS 7
	LNW +PS
	Sbjct 64 LNWLDPS 70
	5/7(71%)
6	PREDICTED: eukaryotic peptide chain release factor subunit 1-3-like [Solanum lycopersicum]										37	0.931
	Sequence ID: ref|XP_004249948.1|
	Query 5 EPSHEPDYF 13
	EPS E +YF
	Sbjct 425 EPSDEGEYF 433
	6/9(67%)
7	PREDICTED: non-canonical poly(A) RNA polymerase PAPD5 isoform X1 [Solanum lycopersicum]
	Sequence ID: ref|XP_004248266.1|
	Query 6 PSHE---PDYF 13
	PS E PDYF
	Sbjct 55 PSPETAAPDYF 65
	7/11(64%)
8	PREDICTED: putative chromatin-remodeling complex ATPase chain [Solanum lycopersicum]
	Sequence ID: ref|XP_010322273.1|
	Query 2 NWFEP---------SHEPDYF 13
	NW EP S E +YF
	Sbjct 733 NWIEPPKRERKRNYS-ESEYF 752
9	PREDICTED: galactoside 2-alpha-L-fucosyltransferase [Solanum lycopersicum]
	Sequence ID: ref|XP_004236475.1|
	Query 4 FEPSHE 9
	F+PSHE
	Sbjct 446 FQPSHE 451
	5/6(83%)
10	PREDICTED: putative chromatin-remodeling complex ATPase chain [Solanum lycopersicum]
	Sequence ID: ref|XP_004229214.1|
	Query 2 NWFEPSH--------EPDYF 13
	NW EP E +YF
	Sbjct 732 NWIEPPRRERKRNYSESEYF 751
	7/20(35%)
11	xyloglucan endotransglucosylase-hydrolase XTH5 [Solanum lycopersicum]
	Sequence ID: gb|AAS46240.1|
	Query 3 WFEPSHE 9
	WF+PS E
	Sbjct 141 WFDPSKE 147
	5/7(71%)
12	PREDICTED: TMV resistance protein N-like [Solanum lycopersicum]
	Sequence ID: ref|XP_004231677.2|
	Query 1 LNW----FEPSHEPDYF 13
	L W F SH PDYF
	Sbjct 1138 LAWNHYCF--SH-PDYF 1151
	9/17(53%)
13	protein farnesyltransferase/geranylgeranyltransferase type-1 subunit alpha [Solanum lycopersicum]
	Sequence ID: ref|NP_001233963.2|
	Query 4 FEPSHE 9
	FEPS+E
	Sbjct 276 FEPSQE 281
	5/6(83%)
14	PREDICTED: protein trichome berefringence-like 7 isoform X2
	Sequence ID: ref|XP_010312478.1|
	Query 4 FEPSH 8
	FEPSH
	Sbjct 319 FEPSH 323
	5/5(100%)
15	PREDICTED: pentatricopeptide repeat-containing protein At5g39350 [Solanum lycopersicum]										0
	Sequence ID: ref|XP_004233668.1|
	Query 4 FEPSH 8
	FEPSH
	Sbjct 601 FEPSH 605
	5/5(100%)
16	PREDICTED: kinesin-13A-like [Solanum lycopersicum]
	Sequence ID: ref|XP_004229243.1|
	Query 4 FEPSH 8
	FEPSH
	Sbjct 146 FEPSH 150
	5/5(100%)
17	PREDICTED: double-stranded RNA-binding protein 6-like [Solanum lycopersicum]
	Sequence ID: ref|XP_004238005.1|
	Query 6 PSHEP 10
	PSHEP
	Sbjct 41 PSHEP 45
	5/5(100%)
18	PREDICTED: gibberellin 3-beta-dioxygenase 1-like [Solanum lycopersicum]
	Sequence ID: ref|XP_004229097.1|
	Query 1 LNWFEPSHE 9
	LN +PSHE
	Sbjct 183 LNYLQPSHE 191
	6/9(67%)
19	PREDICTED: RNA polymerase sigma factor sigB [Solanum lycopersicum]
	Sequence ID: ref|XP_004229543.1|
	Query 5 EPSHE 9
	EPSHE
	Sbjct 236 EPSHE 240
	5/5(100%)
20	PREDICTED: histone-lysine N-methyltransferase, H3 lysine-9 specific SUVH6-like [Solanum lycopersicum]
	Sequence ID: ref|XP_004241982.1|
	Query 2 NWFEPS 7
	+WF+PS
	Sbjct 819 DWFQPS 824
	4/6(67%)
21	PREDICTED: putative 1-phosphatidylinositol-3-phosphate 5-kinase FAB1C [Solanum lycopersicum]
	Sequence ID: ref|XP_010319394.1|
	Query 4 FEPSHE 9
	FEPS E
	Sbjct 732 FEPSNE 737
	5/6(83%)
22	PREDICTED: dnaJ homolog subfamily C GRV2 isoform X2 [Solanum lycopersicum]
	Sequence ID: ref|XP_010324779.1|
	Query 6 PSH---EPDY 12
	PSH EP+Y
	Sbjct 25 PSHASEEPEY 34
	6/10(60%)
23	PREDICTED: E3 ubiquitin-protein ligase RNF38-like [Solanum lycopersicum]
	Sequence ID: ref|XP_004243265.1|
	Query 3 WFEP-SHEPDY 12
	W +P SH P+Y
	Sbjct 20 WHDPNSHGPEY 30
	6/11(55%)
24	xyloglucan endotransglucosylase-hydrolase XTH7 [Solanum lycopersicum]
	Sequence ID: ref|NP_001234475.2|
	Query 3 WFEPS 7
	WF+PS
	Sbjct 146 WFDPS 150
	4/5(80%)
25	PREDICTED: type I inositol 1,4,5-trisphosphate 5-phosphatase 11 [Solanum lycopersicum]
	Sequence ID: ref|XP_004238215.1|
	Query 4 FEPSHE 9
	FE SHE
	Sbjct 32 FEASHE 37
	5/6(83%)
26	PREDICTED: putative 1-phosphatidylinositol-3-phosphate 5-kinase FAB1C [Solanum lycopersicum]
	Sequence ID: ref|XP_010319394.1|
	Query 4 FEPSHE 9
	FEPS E
	Sbjct 732 FEPSNE 737
	5/6(83%)

## Sheet: 2
	AWFERPSVYFGHT
1	RecName: Full=Galactinol synthase 1; Short=GolS-1; Short=SlGolS1
	Sequence ID: sp|Q947G8.1|GOLS1_SOLLC
	Query 5 RPSVYF 10			Query 6 PSVY 9
	RPSVYF			PSVY
	Sbjct 166 RPSVYF 171			Sbjct 182 PSVY 185
	6/6(100%)			4/4(100%)
2	PREDICTED: putative serine/threonine-protein kinase [Solanum lycopersicum]
	Sequence ID: ref|XP_004249798.2|
	Query 7 SVYFGHT 13
	SVYF HT
	Sbjct 375 SVYFSHT 381
	6/7(86%)
3	PREDICTED: glucuronokinase 1 [Solanum lycopersicum]
	Sequence ID: ref|XP_004231840.1|
	Query 2 WFERPSV-YFGHT 13
	WF RP Y HT
	Sbjct 276 WFSRPTMFYLNHT 288
	7/13(54%)
4	PREDICTED: zinc finger CCCH domain-containing protein 58-like [Solanum lycopersicum]
	Sequence ID: ref|XP_010322305.1|
	Query 5 RPSVYF 10
	RPSV+F
	Sbjct 49 RPSVFF 54
	5/6(83%)
5	PREDICTED: uncharacterized protein LOC101258644 isoform X9 [Solanum lycopersicum]
	Sequence ID: ref|XP_004236823.1|
	Query 5 RPSVYF 10
	RPSV+F
	Sbjct 244 RPSVFF 249
	5/6(83%)
6	PREDICTED: shikimate O-hydroxycinnamoyltransferase [Solanum lycopersicum]
	Sequence ID: ref|XP_004235891.1|
	Query 6 PSVYF 10
	PSVYF
	Sbjct 37 PSVYF 41
	5/5(100%)
7	PREDICTED: uncharacterized protein LOC101256403 isoform X2 [Solanum lycopersicum]
	Sequence ID: ref|XP_004245770.1|
	Query 3 FERPSV 8
	F+RPSV
	Sbjct 311 FDRPSV 316
	5/6(83%)
8	PREDICTED: uncharacterized protein At5g39570-like isoform X2 [Solanum lycopersicum]
	Sequence ID: ref|XP_010317110.1|
	Query 3 FERPS 7
	FERPS
	Sbjct 268 FERPS 272
	5/5(100%)
10	PREDICTED: mitochondrial GTPase 1-like [Solanum lycopersicum]
	Sequence ID: ref|XP_004249258.1|
	Query 5 RPSVY 9
	RPSVY
	Sbjct 193 RPSVY 197
	5/5(100%)
11	phosphatidylserine decarboxylase [Solanum lycopersicum]
	Sequence ID: ref|NP_001234166.1|
	Query 5 RPSVY 9
	RPSVY
	Sbjct 132 RPSVY 136
	5/5(100%)
12	PREDICTED: DEAD-box ATP-dependent RNA helicase 8 [Solanum lycopersicum]
	Sequence ID: ref|XP_004240107.1|
	Query 3 FERPS 7
	FERPS
	Sbjct 133 FERPS 137
	5/5(100%)
13	PREDICTED: NAC domain-containing protein 78 [Solanum lycopersicum]
	Sequence ID: ref|XP_004250028.1|Length: 528Number of Matches: 1
	Query 3 FERPSVYFG 11
	F+ PSV+FG
	Sbjct 346 FD-PSVFFG 353
	6/9(67%)
14	PREDICTED: HIPL1 protein-like [Solanum lycopersicum]
	Sequence ID: ref|XP_004236520.1|
	Query 4 ERPSVYF 10
	ERPS YF
	Sbjct 311 ERPS-YF 316
	6/7(86%)
15	PREDICTED: carotenoid 9,10(9',10')-cleavage dioxygenase 1-like [Solanum lycopersicum]
	Sequence ID: ref|XP_004245397.1|
	Query 3 FERPSV 8
	F+RPSV
	Sbjct 14 FQRPSV 19
	5/6(83%)
16	PREDICTED: pentatricopeptide repeat-containing protein At5g02830, chloroplastic [Solanum lycopersicum]
	Sequence ID: ref|XP_004246707.1|
	Query 5 RPSVY 9
	RPSVY
	Sbjct 820 RPSVY 824
	5/5(100%)
17	PREDICTED: nuclear pore complex protein NUP160 homolog isoform X2 [Solanum lycopersicum]
	Sequence ID: ref|XP_010314089.1|
	Query 6 PSVYFGH 12
	PSV+F H
	Sbjct 838 PSVFFSH 844
	5/7(71%)
18	PREDICTED: gibberellin 2-beta-dioxygenase 8 [Solanum lycopersicum]
	Sequence ID: ref|XP_004232746.2|
	Query 3 FERPSVY 9
	FE PSVY
	Sbjct 342 FE-PSVY 347
	6/7(86%)
19
	PREDICTED: cytochrome P450 98A2-like [Solanum lycopersicum]
	Sequence ID: ref|XP_004249116.1|
	Query 7 SVYFG 11
	SVYFG
	Sbjct 64 SVYFG 68
	5/5(100%)
20	PREDICTED: MORC family CW-type zinc finger protein 3-like [Solanum lycopersicum]
	Sequence ID: ref|XP_004232448.1|
	Query 3 FERPSVYF 10
	FER S +F
	Sbjct 457 FERSSLFF 464
	5/8(63%)
21	PREDICTED: DEAD-box ATP-dependent RNA helicase 8 [Solanum lycopersicum]										Solyc10g017530.2
	Sequence ID: XP_004240107.1
	Query 3 FERPS 7
	FERPS
	Sbjct 133 FERPS 137
	5/5(100%)
23	LOS4, partial [Solanum lycopersicum]
	Sequence ID: gb|AIU49061.1|
	Query 3 FERPS 7
	FERPS
	Sbjct 42 FERPS 46
	5/5(100%)
24
	PREDICTED: histone deacetylase 9 [Solanum lycopersicum]									Solyc11g067020.1
	Sequence ID: ref|XP_004251031.1|
	Query 7 SVYFG 11
	SVYFG
	Sbjct 17 SVYFG 21
	5/5(100%)
25	PREDICTED: DEAD-box ATP-dependent RNA helicase 8-like									Solyc10g017530.2
	Sequence ID: XP_004248580.1
	Query 3 FERPS 7
	FERPS
	Sbjct 137 FERPS 141
	5/5(100%)
26	PREDICTED: DEAD-box ATP-dependent RNA helicase 8 [Solanum lycopersicum]
	Sequence ID: XP_004229903.1
	Query 3 FERPS 7
	FERPS
	Sbjct 144 FERPS 148
	5/5(100%)
27	PREDICTED: DEAD-box ATP-dependent RNA helicase 38 [Solanum lycopersicum]										Solyc04g082790.2
	Sequence ID: XP_004238462.1
	Query 3 FERPS 7
	FERPS
	Sbjct 112 FERPS 116
	5/5(100%)

## Sheet: 3
	AKLMDNSIPYLYV
1	PREDICTED: leucine-rich repeat receptor protein kinase EXS [Solanum lycopersicum]
	Sequence ID: ref|XP_004234442.1|
	Query 3 LMDNS----IP-YL 11
	LMDNS IP YL
	Sbjct 437 LMDNSIAGVIPEYL
	9/14(64%)
2	PREDICTED: putative lysine-specific demethylase JMJ16 [Solanum lycopersicum]
	Sequence ID: ref|XP_004236784.1|
	Query 4 MDNSIP 9
	MDNSIP
	Sbjct 819 MDNSIP 824
	6/6(100%)
3	PREDICTED: probable cyclin-dependent serine/threonine-protein kinase DDB_G0292550, partial [Solanum lycopersicum]
	Sequence ID: ref|XP_004228560.2|
	Query 4 MDNSIPYLYV 13
	M SIP LYV
	Sbjct 225 MSSSIPSLYV 234
	7/10(70%)
4	PREDICTED: uncharacterized protein LOC101253085 [Solanum lycopersicum]
	Sequence ID: ref|XP_004238631.2|
	Query 2 KLMDNSI 8
	KL+DNSI
	Sbjct 468 KLLDNSI 474
	6/7(86%)
5	PREDICTED: cleavage stimulation factor subunit 1 isoform X2 [Solanum lycopersicum]
	Sequence ID: ref|XP_010314210.1|
	Query 5 DNSIPYLY 12
	D SIP LY
	Sbjct 143 DHSIPHLY 150
	6/8(75%)
6	PREDICTED: protein LONGIFOLIA 1 [Solanum lycopersicum]
	Sequence ID: ref|XP_004233660.1|
	Query 1 AKLMD-----NSIP 9
	AKLM NSIP
	Sbjct 267 AKLMGLEALPNSIP 280
	8/14(57%)
7	PREDICTED: NADH kinase isoform X5 [Solanum lycopersicum]
	Sequence ID: ref|XP_010324404.1|
	Query 4 MDNSIP 9
	MD+SIP
	Sbjct 82 MDDSIP 87
	5/6(83%)
8	PREDICTED: F-box/kelch-repeat protein At3g23880-like [Solanum lycopersicum]											Solyc10g075010.1		0	0.878
	Sequence ID: ref|XP_004249705.2|
	Query 5 DNSIPYL 11
	DNSI YL
	Sbjct 328 DNSIRYL 334
	6/7(86%)
9	PREDICTED: serine carboxypeptidase-like 17 [Solanum lycopersicum]
	Sequence ID: ref|XP_010320198.1|
	Query 2 KLMDNSIPY 10
	K NSIPY
	Sbjct 373 KIIGNSIPY 381
	6/9(67%)
10	PREDICTED: multidrug and toxin extrusion protein 2-like isoform X2 [Solanum lycopersicum]
	Sequence ID: ref|XP_010316145.1|
	Query 3 LMDNSIP 9
	LMD SIP
	Sbjct 31 LMDPSIP 37
	6/7(86%)
11	PREDICTED: leucine-rich repeat extensin-like protein 6 [Solanum lycopersicum]
	Sequence ID: ref|XP_004249854.1|
	Query 3 LMDNSI 8
	LMD+SI
	Sbjct 95 LMDDSI 100
	5/6(83%)
12	PREDICTED: transcriptional activator TAF-1 isoform X2 [Solanum lycopersicum]
	Sequence ID: ref|XP_004229974.1|
	Query 2 KLMDNS 7
	KLM+NS
	Sbjct 325 KLMENS 330
	5/6(83%)
13	PREDICTED: zinc finger CCCH domain-containing protein 48 [Solanum lycopersicum]
	Sequence ID: ref|XP_004234345.1|
	Query 4 MDNSI 8
	MDNSI
	Sbjct 287 MDNSI 291
	5/5(100%)
14	Hop-interacting protein THI116 [Solanum lycopersicum]
	Sequence ID: ref|NP_001265995.1|
	Query 1 AKLMDNS 7
	AKLM NS
	Sbjct 88 AKLMSNS 94
	6/7(86%)
15	serine carboxypeptidase-like 11 [Solanum lycopersicum]
	Sequence ID: ref|XP_010314652.1|
	Query 4 MDNSIPY 10
	M NSIPY
	Sbjct 577 M-NSIPY 582
	6/7(86%)
16	PREDICTED: putative pentatricopeptide repeat-containing protein At5g52630 [Solanum lycopersicum]
	Sequence ID: ref|XP_004238030.1|
	Query 6 NSIPYLY 12
	NSI YLY
	Sbjct 307 NSIMYLY 313
	6/7(86%)
17	NADH-plastoquinone oxidoreductase subunit 1 (chloroplast) [Solanum lycopersicum]
	Sequence ID: ref|YP_008563144.1|
	Query 7 SIPYLYV 13
	SIPY +V
	Sbjct 282 SIPYIFV 288
	5/7(71%)
18	PREDICTED: DNA-(apurinic or apyrimidinic site) lyase 2 isoform X3 [Solanum lycopersicum]
	Sequence ID: ref|XP_010317696.1|
	Query 3 LMDNSIP 9
	LM NS+P
	Sbjct 383 LMQNSVP 389
	5/7(71%)
19	PREDICTED: integrator complex subunit 3 [Solanum lycopersicum]
	Sequence ID: ref|XP_004241533.1|
	Query 3 LMDNSIP 9
	LM NSIP
	Sbjct 383 LMVNSIP 389
	6/7(86%)

## Sheet: 4
	WLYGWGSQMSGDY
1	PREDICTED: mavicyanin-like [Solanum lycopersicum]
	Sequence ID: ref|XP_004248538.1|
	Query 4 GWGSQMSGDY 13
	GW SQ SGDY
	Sbjct 30 GW-SQ-SGDY 37
	8/10(80%)
2	PREDICTED: KH domain-containing protein At5g56140 isoform X4 [Solanum lycopersicum]
	Sequence ID: ref|XP_010324228.1|
	Query 6 GSQMSG 11
	GSQMSG
	Sbjct 266 GSQMSG 271
	6/6(100%)
3	PREDICTED: heterogeneous nuclear ribonucleoprotein 1-like [Solanum lycopersicum]
	Sequence ID: ref|XP_004234048.1|
	Query 5 WGSQMSGDY 13			Query 7 SQMSGDY 13			Query 3 YGWGS 7
	WGSQ S Y			SQ SG+Y			YG GS
	Sbjct 312 WGSQVSSGY			Sbjct 401 SQGSGNY 407			Sbjct 251 YGYGS 255
	6/9(67%)			5/7(71%)			4/5(80%)
4	PREDICTED: equilibrative nucleotide transporter 3-like isoform X1 [Solanum lycopersicum]
	Sequence ID: ref|XP_004233814.1|
	Query 5 WGSQMS-GDY 13			Query 9 MSGD 12
	W S MS GDY			M GD
	Sbjct 30 WNSLMSIGDY 39			Sbjct 132 MTGD 135
	7/10(70%)			3/4(75%)
5	PREDICTED: RNA-binding protein FUS-like [Solanum lycopersicum]
	Sequence ID: ref|XP_004237241.1|
	Query 3 YGWG----SQMSGDY 13				Query 7 SQMSGDY 13
	YG G S+MSG Y				SQM G Y
	Sbjct 136 YGSGMQHASHMSGGY 150				Sbjct 172 SQMNGGY 178
	8/15(53%)				5/7(71%)
6	PREDICTED: dof zinc finger protein DOF5.3 [Solanum lycopersicum]
	Sequence ID: ref|XP_004251272.1|
	Query 5 WG---SQMSGD 12
	WG QMSGD
	Sbjct 236 WGFPWQQMSGD 246
	7/11(64%)
7	PREDICTED: putative transcription elongation factor SPT5 homolog 1
	Sequence ID: ref|XP_004237729.1|
	Query 9 MSGDY 13			Query 5 WGS 7			Query 10 SGDY 13			Query 3 YGWGSQ 8			Query 6 GSQMSGD 12
	MSGDY			WGS			SG+Y			YG GS+			GS GD
	Sbjct 354 MSGDY 358			Sbjct 831 WGS 833			Sbjct 861 SGNY 864			Sbjct 767 YGLGSE 772			Sbjct 652 GSRANGD 658
	5/5(100%)			3/3(100%)			3/4(75%)			4/6(67%)			4/7(57%)
8	cyclin dependent kinase C [Solanum lycopersicum]
	Sequence ID: ref|NP_001234799.1|
	Query 4 GWGS-QMSGD 12
	G GS QMSG+
	Sbjct 494 GRGSNQMSGN 503
	7/10(70%)
9	PREDICTED: ABC transporter G family member 32 [Solanum lycopersicum]
	Sequence ID: ref|XP_010321067.1|
	Query 8 QMSGD 12
	QMSGD
	Sbjct 191 QMSGD 195
	5/5(100%)
10	PREDICTED: putative disease resistance protein RGA3 [Solanum lycopersicum]
	Sequence ID: ref|XP_010316824.1|
	Query 2 LYGWGSQMSGDY 13
	L GWG SG+Y
	Sbjct 827 LIGWG---SGEY 835
	7/12(58%)
11	phosphatidylinositol phospholipase C 7 [Solanum lycopersicum]
	Sequence ID: gb|AIU41540.1|
	Query 6 GSQMSGD 12
	GS+M GD
	Sbjct 39 GSHMTGD 45
	5/7(71%)
12	PREDICTED: histidine kinase CKI1 [Solanum lycopersicum]
	Sequence ID: ref|XP_004253147.2|
	Query 7 SQMSGDY 13
	SQ+ GDY
	Sbjct 410 SQLGGDY 416
	5/7(71%)
13	PREDICTED: transcription initiation factor TFIID subunit 4b [Solanum lycopersicum]
	Sequence ID: ref|XP_004238100.1|
	Query 6 GSQMS 10
	GSQMS
	Sbjct 333 GSQMS 337
	5/5(100%)
14	blind [Solanum lycopersicum]
	Sequence ID: ref|NP_001234643.1|
	Query 6 GSQMS 10
	GSQMS
	Sbjct 223 GSQMS 227
	5/5(100%)
15	PREDICTED: histidine kinase CKI1 [Solanum lycopersicum]
	Sequence ID: ref|XP_004253147.2|
	Query 7 SQMSGDY 13
	SQ+ GDY
	Sbjct 410 SQLGGDY 416
	5/7(71%)
16	PREDICTED: probable LRR receptor-like serine/threonine-protein kinase At1g74360 [Solanum lycopersicum]
	Sequence ID: ref|XP_004235969.1|
	Query 2 LYGW---GSQ 8			Query 7 SQMSG 11			Query 8 QMSG 11
	LYGW GS+			SQ SG			Q+SG
	Sbjct 863 LYGWCLNGSE 872			Sbjct 1079 SQRSG 1083			Sbjct 470 QLSG 473
	6/10(60%)			4/5(80%)			3/4(75%)
17	L04 [Solanum lycopersicum]
	Sequence ID: ref|NP_001234209.1|
	Query 7 SQMSG 11			Query 6 GSQMSG 11
	SQMSG			GS +SG
	Sbjct 907 SQMSG 911			Sbjct 690 GSVLSG 695
	5/5(100%)			4/6(67%)

## Sheet: 5
	IPELWVSHHYTDN
1	PREDICTED: DNA-directed RNA polymerases IV and V subunit 2-like isoform X2 [Solanum lycopersicum]
	Sequence ID: ref|XP_004245914.1|
	Query 4 LWVSHHYT 11
	LWVS HYT
	Sbjct 264 LWVSNHYT 271
	7/8(88%)
2	PREDICTED: putative disease resistance protein At3g14460 [Solanum lycopersicum]
	Sequence ID: ref|XP_010313608.1|
	Query 3 ELWVSH 8
	ELW+SH
	Sbjct 269 ELWISH 274
	5/6(83%)
3	PREDICTED: ATP-dependent 6-phosphofructokinase 6 [Solanum lycopersicum]
	Sequence ID: ref|XP_004245136.1|
	Query 4 LWVSH 8
	LWVSH
	Sbjct 350 LWVSH 354
	5/5(100%)
4	pathogenesis-related protein precursor [Solanum lycopersicum]
	Sequence ID: ref|NP_001307969.1|
	Query 3 ELWVS 7
	ELWVS
	Sbjct 94 ELWVS 98
	5/5(100%)
5	PR protein [Solanum lycopersicum]
	Sequence ID: emb|CAA70070.1|
	Query 3 ELWVS 7
	ELWVS
	Sbjct 94 ELWVS 98
	5/5(100%)
6	PREDICTED: RNA-dependent RNA polymerase 2 [Solanum lycopersicum]
	Sequence ID: ref|XP_004236120.1|
	Query 3 ELWVSH 8
	E WVSH
	Sbjct 142 EFWVSH 147
	5/6(83%)
7	PREDICTED: dihydropyrimidinase isoform X1 [Solanum lycopersicum]
	Sequence ID: ref|XP_004250896.1|
	uery 7 SHHY-TD 12
	SHHY TD
	Sbjct 457 SHHYRTD 463
	6/7(86%)
8	PREDICTED: protein arginine N-methyltransferase 1.6 isoform X5 [Solanum lycopersicum]
	Sequence ID: ref|XP_010322903.1|
	Query 2 PELWVSHH 9
	P+LW SH+
	Sbjct 577 PDLWQSHQ 584
	5/8(63%)
9	PREDICTED: inactive leucine-rich repeat receptor-like serine/threonine-protein kinase At1g60630 [Solanum lycopersicum]
	Sequence ID: ref|XP_004237180.2|
	Query 1 IPELWVSHH 9
	IPE VSHH
	Sbjct 259 IPEN-VSHH
	7/9(78%)
10	PREDICTED: F-box/FBD/LRR-repeat protein At1g13570-like [Solanum lycopersicum]
	Sequence ID: ref|XP_004239401.1|
	Query 7 SHHYTD 12
	SHHY D
	Sbjct 82 SHHYGD 87
	5/6(83%)
11	PREDICTED: tRNA (adenine(58)-N(1))-methyltransferase catalytic subunit TRMT61A [Solanum lycopersicum]
	Sequence ID: ref|XP_010316290.1|
	Query 2 PELW---VSH 8
	PELW SH
	Sbjct 79 PELWTLVLSH 88
	6/10(60%)
12	PREDICTED: homeobox-leucine zipper protein HAT5 [Solanum lycopersicum]
	Sequence ID: ref|XP_004238764.1|
	Query 7 SHHYTD 12
	S HYTD
	Sbjct 225 SPHYTD 230
	5/6(83%)

## Sheet: 6
	YMLMIISGNLNAM
1	PREDICTED: vam6/Vps39-like protein [Solanum lycopersicum]
	Sequence ID: ref|XP_004243182.1|
	Query 1 YM-LMI------ISGNL-NAM 13
	Y+ LM ISGNL N M
	Sbjct 654 YLELMLAMNENSISGNLQNEM 674
	10/21(48%)
2	PREDICTED: nuclear transport factor 2 [Solanum lycopersicum]
	Sequence ID: ref|XP_004231773.1|
	Query 2 MLMIISGNL 10
	ML +SGNL
	Sbjct 78 MLVFVSGNL 86
	6/9(67%)
3
	RNA polymerase IV largest subunit [Solanum lycopersicum]
	Sequence ID: gb|AAY89360.1|
	Query 2 MLMI------ISGNL----NAM 13					Query 6 ISGNLN 11
	+LMI SGNL N M					+SG LN
	Sbjct 336 LLMIKYNKDFLSGNLEESKNSM 357					Sbjct 506 VSGTLN 511
	9/22(41%)					4/6(67%)
4	PREDICTED: TBC1 domain family member 15-like isoform X1 [Solanum lycopersicum]
	Sequence ID: ref|XP_004247236.1|
	Query 6 ISGNLNA 12
	ISGNL+A
	Sbjct 464 ISGNLDA 470
	6/7(86%)
5	PREDICTED: sialidase [Solanum lycopersicum]
	Sequence ID: ref|XP_004241080.1|
	Query 6 ISGNLN 11
	ISGNLN
	Sbjct 243 ISGNLN 248
	6/6(100%)
6	PREDICTED: probable disease resistance protein At1g61180 [Solanum lycopersicum]
	Sequence ID: ref|XP_004252495.2|
	Query 2 MLMIISGN 9
	ML I SGN
	Sbjct 533 MLKIFSGN 540
	6/8(75%)
7	PREDICTED: RNA polymerase I-specific transcription initiation factor RRN3 [Solanum lycopersicum]
	Sequence ID: ref|XP_004232589.1|
	Query 7 SGNLNA 12
	SGNLNA
	Sbjct 278 SGNLNA 283
	6/6(100%)
8	PREDICTED: nuclear transport factor 2 [Solanum lycopersicum]
	Sequence ID: ref|XP_004239227.1|
	Query 2 MLMIISGNL 10
	M ++SGNL
	Sbjct 78 MIVVVSGNL 86
	5/9(56%)
9	tomato invertase inhibitor precursor [Solanum lycopersicum]
	Sequence ID: ref|NP_001234791.2|
	Query 2 MLMIISGNLN 11
	ML++ SGN N
	Sbjct 13 MLLVTSGNNN 22
	6/10(60%)
10	linalool/nerolidol synthase [Solanum lycopersicum]
	Sequence ID: ref|NP_001306121.1|
	Query 1 YMLM-IISGN 9
	Y+ M IISGN
	Sbjct 13 YLSMHIISGN 22
	7/10(70%)
11	PREDICTED: probable NOT transcription complex subunit VIP2 isoform X6
	Query 7 SGNLN 11
	SGNLN
	Sbjct 235 SGNLN 239
	5/5(100%)
12	PREDICTED: ATP-dependent zinc metalloprotease FTSH 4, mitochondrial isoform X1 [Solanum lycopersicum]
	Sequence ID: ref|XP_004245091.1|
	Query 3 LMIIS 7
	LMIIS
	Sbjct 421 LMIIS 425
	5/5(100%)
13	PREDICTED: disease resistance protein At4g27190-like [Solanum lycopersicum]
	Sequence ID: ref|XP_010314447.1|
	Query 2 MLMIISGNL 10
	ML SGNL
	Sbjct 532 MLKLFSGNL 540
	6/9(67%)

## Sheet: 7
	SAFEMPSAHYHFH
1	PREDICTED: CSC1-like protein HYP1 isoform X3 [Solanum lycopersicum]
	Sequence ID: ref|XP_010316242.1|
	Query 3 FEMPSAHYH 11
	FE PS YH
	Sbjct 420 FEVPSVPYH 428
	6/9(67%)
2	auxin efflux facilitator SlPIN5 [Solanum lycopersicum]
	Sequence ID: ref|NP_001234192.1|
	Query 3 FEMPS 7
	FEMPS
	Sbjct 231 FEMPS 235
	5/5(100%)
3	PREDICTED: B3 domain-containing protein Os01g0905400-like [Solanum lycopersicum]
	Sequence ID: ref|XP_010319046.1|
	Query 1 SAFEMP 6
	S FEMP
	Sbjct 264 SSFEMP 269
	5/6(83%)
4	PREDICTED: cellulose synthase-like protein D4 [Solanum lycopersicum]
	Sequence ID: ref|XP_004229303.1|
	Query 3 FEMPS 7
	FEMPS
	Sbjct 338 FEMPS 342
	5/5(100%)
5	PREDICTED: probable calcium-binding protein CML41 [Solanum lycopersicum]
	Sequence ID: ref|XP_004234682.1|
	Query 1 SAFEM 5			Query 1 SAFEM 5
	SAFEM			SAFE+
	Sbjct 132 SAFEM 136			Sbjct 73 SAFEL 77
	5/5(100%)			4/5(80%)
6	PREDICTED: putative late blight resistance protein homolog R1A-3 [Solanum lycopersicum]
	Sequence ID: ref|XP_004248798.1|
	Query 4 EMPSA 8
	EMPSA
	Sbjct 550 EMPSA 554
	5/5(100%)
7	PREDICTED: proline-rich extensin-like protein EPR1 [Solanum lycopersicum]
	Sequence ID: ref|XP_010321942.1|
	Query 4 EMPSA 8			Query 3 FEMPSAH 9			Query 3 FEMPS 7
	EMPSA			FE PS +			FE PS
	Sbjct 541 EMPSA 545			Sbjct 803 FETPSSQ 809			Sbjct 181 FETPS 185
	5/5(100%)			4/7(57%)			4/5(80%)
8	PREDICTED: transcription factor TCP17-like [Solanum lycopersicum]
	Sequence ID: ref|XP_004253504.2|
	Query 5 MP-SAHYHFH 13
	MP S +Y FH
	Sbjct 190 MPLSSQYFFH 199
	6/10(60%)
9	PREDICTED: zinc finger CCCH domain-containing protein 19 isoform X2 [Solanum lycopersicum]
	Sequence ID: ref|XP_010313217.1|
	Query 3 FE-MPSA 8
	FE MPSA
	Sbjct 1230 FEKMPSA 1236
	6/7(86%)
10	PREDICTED: nuclear transcription factor Y subunit B-6-like [Solanum lycopersicum]
	Sequence ID: ref|XP_010320572.1|
	Query 1 SAFEMPSAHYHF 12
	S F M AH HF
	Sbjct 177 SNFPM--AHHHF 186
	7/12(58%)
11	PREDICTED: bifunctional nuclease 2 [Solanum lycopersicum]
	Sequence ID: ref|XP_010320400.1|
	Query 4 EMPSA 8
	EMPSA
	Sbjct 156 EMPSA 160
	5/5(100%)
12	PREDICTED: 1-phosphatidylinositol-3-phosphate 5-kinase FAB1B-like isoform X1 [Solanum lycopersicum]
	Sequence ID: ref|XP_010318454.1|
	Query 4 EMPS-AH 9
	EMPS AH
	Sbjct 877 EMPSEAH 883
	6/7(86%)
13	PREDICTED: tRNA dimethylallyltransferase 9 [Solanum lycopersicum]
	Sequence ID: ref|XP_004251888.1|
	Query 1 SAFEMP 6
	SAFE P
	Sbjct 219 SAFEVP 224
	5/6(83%)

## Sheet: 8
	FDLPDLSWVQSFD
1	PREDICTED: zinc finger CCCH domain-containing protein 30-like [Solanum lycopersicum]
	Sequence ID: ref|XP_004249196.1|
	Query 1 FDL------PDLSWVQS 11
	F+L PDLSWVQS
	Sbjct 629 FELANNGEEPDLSWVQS 645
	10/17(59%)
2	PREDICTED: zinc finger CCCH domain-containing protein 24-like [Solanum lycopersicum]
	Sequence ID: ref|XP_004249271.1|
	Query 4 PDLSWVQS 11
	PDLSWVQS
	Sbjct 637 PDLSWVQS 644
	8/8(100%)
3	PREDICTED: zinc finger CCCH domain-containing protein 66-like isoform X2 [Solanum lycopersicum]
	Sequence ID: ref|XP_004242522.1|
	Query 4 PDLSWVQS 11
	PD SWVQS
	Sbjct 635 PDVSWVQS 642
	7/8(88%)
4	PREDICTED: ethylene-responsive transcription factor ERF038-like [Solanum lycopersicum]
	Sequence ID: ref|XP_004240059.1|
	Query 1 FDLPDLS 7
	FDLPDLS
	Sbjct 210 FDLPDLS 216
	7/7(100%)
5	PREDICTED: protein SCAR1 isoform X3 [Solanum lycopersicum]
	Sequence ID: ref|XP_010316811.1|
	Query 7 SWVQSF 12			Query 10 QSFD 13			Query 4 PDLS 7
	SWVQSF			QSFD			PDLS
	Sbjct 183 SWVQSF 188			Sbjct 238 QSFD 241			Sbjct 988 PDLS 991
	6/6(100%)			4/4(100%)			4/4(100%)
6	PREDICTED: protein TRIGALACTOSYLDIACYLGLYCEROL 4, chloroplastic [Solanum lycopersicum]
	Sequence ID: ref|XP_004229046.1|
	Query 3 LPDLSWVQS 11
	LPD SW QS
	Sbjct 112 LPDPSWLQS 120
	7/9(78%)
7	PREDICTED: pentatricopeptide repeat-containing protein At4g21065-like [Solanum lycopersicum]
	Sequence ID: ref|XP_010315818.1|
	Query 7 SWVQSFD 13
	SWVQS D
	Sbjct 440 SWVQSLD 446
	6/7(86%)
8	PREDICTED: receptor-like protein kinase THESEUS 1 [Solanum lycopersicum]
	Sequence ID: ref|XP_004244196.1|
	Query 2 DLPDLSW 8
	DLP LSW
	Sbjct 586 DLPSLSW 592
	6/7(86%)
9	PREDICTED: DNA replication ATP-dependent helicase/nuclease DNA2 isoform X2 [Solanum lycopersicum]
	Sequence ID: ref|XP_010324954.1|
	Query 6 LSWVQSF 12
	L W+QSF
	Sbjct 587 LNWIQSF 593
	5/7(71%)
10	stress-related NAC1 [Solanum lycopersicum]								Solyc12g056790.1		17	0.448
	Sequence ID: ref|NP_001304297.1|
	Query 2 DLPDLS 7				Query 1 FDLPDLSWVQSF 12
	DLPDLS				F+L D S SF
	Sbjct 66 DLPDLS 71				Sbjct 4 FELSD-S--DSF 12
	6/6(100%)				6/12(50%)
11	PREDICTED: probable polyribonucleotide nucleotidyltransferase 1, chloroplastic [Solanum lycopersicum]
	Sequence ID: ref|XP_010325062.1|
	Query 6 LSWVQSFD 13
	LSWV S+D
	Sbjct 199 LSWVLSYD 206
	6/8(75%)
12	PREDICTED: leucine--tRNA ligase, cytoplasmic [Solanum lycopersicum]
	Sequence ID: ref|XP_004233420.1|
	Query 2 DLPDLS 7			Query 6 LSW 8			Query 3 LPDLS 7
	DLPDLS			LSW			LP LS
	Sbjct 892 DLPDLS 897			Sbjct 570 LSW 572			Sbjct 380 LPMLS 384
	6/6(100%)			3/3(100%)			4/5(80%)
13	PREDICTED: mitogen-activated protein kinase kinase kinase YODA isoform X3
	Sequence ID: ref|XP_010320359.1|
	Query 5 DLSWVQ 10
	+LSWVQ
	Sbjct 528 ELSWVQ 533
	5/6(83%)
14	PREDICTED: lysM domain receptor-like kinase 4 [Solanum lycopersicum]
	Sequence ID: ref|XP_004232089.1|
	Query 6 LSWVQ----SFD 13			Query 7 SWVQSF 12			Query 1 FDLPDLS 7
	LSW Q SFD			SW SF			F+L LS
	Sbjct 449 LSWAQRVQISFD 460			Sbjct 639 SWETSF 644			Sbjct 408 FNLISLS 414
	7/12(58%)			4/6(67%)			4/7(57%)
15	PREDICTED: F-box protein At2g16365-like [Solanum lycopersicum]
	Sequence ID: ref|XP_004248707.1|
	Query 6 LSWVQ 10
	LSWVQ
	Sbjct 151 LSWVQ 155
	5/5(100%)
16	PREDICTED: putative ER lumen protein-retaining receptor C28H8.4 [Solanum lycopersicum]
	Sequence ID: ref|XP_004242418.2|
	Query 6 LSWVQ 10
	LSWVQ
	Sbjct 26 LSWVQ 30
	5/5(100%)
17	serine/threonine protein kinase Pto [Solanum lycopersicum]
	Sequence ID: ref|NP_001307158.1|
	Query 2 DLPDLSWVQ 10
	DLP +SW Q
	Sbjct 125 DLPSMSWEQ 133
	6/9(67%)
18	Fen gene
	Sequence ID: prf||2112354B
	Query 2 DLPDLSWVQ 10
	DLP +SW Q
	Sbjct 130 DLPSMSWEQ 138
	6/9(67%)
19	LescPth3 [Solanum lycopersicum]
	Sequence ID: gb|AAF76310.1|AF220603_2
	Query 2 DLPDLSWVQ 10
	DLP +SW Q
	Sbjct 130 DLPSMSWEQ 138
	6/9(67%)
20	PREDICTED: probable WRKY transcription factor 4 [Solanum lycopersicum]
	Sequence ID: ref|XP_004235494.1|
	Query 1 FDLPDLSWVQS 11
	F+LP LS QS
	Sbjct 192 FELPQLS--QS 200
	7/11(64%)
21	PREDICTED: 1-aminocyclopropane-1-carboxylate synthase-like [Solanum lycopersicum]
	Sequence ID: ref|XP_004252649.1|
	Query 1 FDLPDLSW---VQSF 12
	FD DLSW VQ F
	Sbjct 157 FD-RDLSWRTGVQLF 170
	9/15(60%)
22	PREDICTED: probable ubiquitin-conjugating enzyme E2 23 isoform X2 [Solanum lycopersicum]
	Sequence ID: ref|XP_010315388.1|
	Query 5 DLSWV 9
	DLSWV
	Sbjct 670 DLSWV 674
	5/5(100%)
23	PREDICTED: histone-lysine N-methyltransferase ASHH3-like [Solanum lycopersicum]
	Sequence ID: ref|XP_004228631.1|
	Query 1 FDLPD-LS-W 8
	F+LPD LS W
	Sbjct 32 FELPDWLSKW 41
	7/10(70%)
24	PREDICTED: protein NLP6-like isoform X2 [Solanum lycopersicum]
	Sequence ID: ref|XP_010325347.1|
	Query 2 DLPDL--SWVQSFD 13
	DL DL SW SFD
	Sbjct 50 DL-DLDASW--SFD 60
	9/14(64%)
25	PREDICTED: subtilisin-like protease [Solanum lycopersicum]
	Sequence ID: ref|XP_004244591.1|
	Query 5 DL-SWVQSF 12
	DL SW QSF
	Sbjct 47 DLDSWYQSF 55
	7/9(78%)

## Sheet: 9
	FTVFKLSSGSDHA
1	PREDICTED: putative pre-mRNA-splicing factor ATP-dependent RNA helicase PRP1 isoform X2 [Solanum lycopersicum]
	Sequence ID: ref|XP_004239197.1|
	Query 3 VFKLSSGS 10
	VFKLS GS
	Sbjct 647 VFKLSGGS 654
	7/8(88%)
2	PREDICTED: probable LRR receptor-like serine/threonine-protein kinase MRH1 [Solanum lycopersicum]
	Sequence ID: ref|XP_010316819.1|
	Query 1 FTVFK--LSSG 9			Query 7 SSGS 10			Query 7 SSGSD 11
	FTV+K LSSG			SSGS			SS SD
	Sbjct 437 FTVYKGTLSSG 447			Sbjct 303 SSGS 306			Sbjct 586 SSSSD 590
	8/11(73%)			4/4(100%)			4/5(80%)
3	PREDICTED: serine/threonine-protein kinase 19 isoform X1 [Solanum lycopersicum]
	Sequence ID: ref|XP_004240495.1|
	Query 4 FKLSSG-SDHA 13
	FKLS G DHA
	Sbjct 97 FKLSTGQDDHA 107
	8/11(73%)
4	PREDICTED: formin-binding protein 4 isoform X1 [Solanum lycopersicum]
	Sequence ID: ref|XP_004248291.1|
	Query 6 LSSG-SDHA 13
	LSSG SDHA
	Sbjct 307 LSSGKSDHA 315
	8/9(89%)
5	PREDICTED: probable glucuronoxylan glucuronosyltransferase IRX7 [Solanum lycopersicum]
	Sequence ID: ref|XP_004250976.2|
	Query 7 SSGSDH 12
	SSGSDH
	Sbjct 189 SSGSDH 194
	6/6(100%)
6	PREDICTED: putative receptor protein kinase ZmPK1 [Solanum lycopersicum]
	Sequence ID: ref|XP_004238122.1|
	Query 2 TVFKLSSG 9
	T+F LSSG
	Sbjct 28 TIFSLSSG 35
	6/8(75%)
7	PREDICTED: protein SMG7-like [Solanum lycopersicum]
	Sequence ID: ref|XP_010312160.1|
	Query 6 LSSGSD 11			Query 7 SSGS 10
	LSSGSD			SSGS
	Sbjct 364 LSSGSD 369			Sbjct 94 SSGS 97
	6/6(100%)			4/4(100%)
8	PREDICTED: transcription initiation factor TFIID subunit 11-like [Solanum lycopersicum]
	Sequence ID: ref|XP_004239262.1|
	Query 5 KLSSGSD 11
	KLSS SD
	Sbjct 92 KLSSSSD 98
	6/7(86%)
9	PREDICTED: transcription factor HBP-1b(c38)-like isoform X5 [Solanum lycopersicum]
	Sequence ID: ref|XP_010313361.1|
	Query 3 VFKLSS 8			Query 7 SSGSD 11
	+FKLSS			SS SD
	Sbjct 2 IFKLSS 7			Sbjct 80 SSDSD 84
	5/6(83%)			4/5(80%)
10	PREDICTED: putative F-box protein PP2-B12 [Solanum lycopersicum]
	Sequence ID: ref|XP_004253004.1|
	Query 3 VFKLSSG 9
	VFKL SG
	Sbjct 162 VFKLKSG 168
	6/7(86%)
11	PREDICTED: quinone oxidoreductase PIG3 [Solanum lycopersicum]
	Sequence ID: ref|XP_010316702.1|
	Query 2 TVF---KLSSG 9
	T+F KLSSG
	Sbjct 130 TIFMTSKLSSG 140
	7/11(64%)
12	PREDICTED: oxysterol-binding protein-related protein 1C-like isoform X3 [Solanum lycopersicum]
	Sequence ID: ref|XP_010312787.1|
	Query 4 FKLSSGSD 11
	FK SSGSD
	Sbjct 156 FK-SSGSD 162
	7/8(88%)
13	PREDICTED: dual specificity protein phosphatase PHS1 isoform X2 [Solanum lycopersicum]
	Sequence ID: ref|XP_010318666.1|
	Query 5 KLSSGS 10
	KLSSGS
	Sbjct 756 KLSSGS 761
	6/6(100%)
14	PREDICTED: RNA polymerase sigma factor sigA [Solanum lycopersicum]
	Sequence ID: ref|XP_004235299.1|
	Query 5 KLSSGSDH 12
	KLS SDH
	Sbjct 29 KLSCSSDH 36
	6/8(75%)
15	PREDICTED: protein CHROMATIN REMODELING 24 isoform X2 [Solanum lycopersicum]
	Sequence ID: ref|XP_004229292.1|
	Query 4 FKLSSGS 10			Query 7 SSGSD 11
	F LSSGS			SS SD
	Sbjct 353 FSLSSGS 359			Sbjct 212 SSLSD 216
	6/7(86%)			4/5(80%)
16	PREDICTED: AP2/ERF and B3 domain-containing transcription factor At1g51120-like [Solanum lycopersicum]
	Sequence ID: ref|XP_010318116.1|
	Query 7 SSGSDH 12
	SSGS+H
	Sbjct 21 SSGSNH 26
	5/6(83%)
17	PREDICTED: nuclear export mediator factor Nemf [Solanum lycopersicum]
	Sequence ID: ref|XP_004229033.1|
	Query 3 VFKL--SSG 9			Query 5 KLSSGSD 11
	VFKL SSG			KL GSD
	Sbjct 38 VFKLMNSSG 46			Sbjct 856 KLKKGSD 862
	7/9(78%)			5/7(71%)
18	PREDICTED: growth-regulating factor 8-like [Solanum lycopersicum]
	Sequence ID: ref|XP_004246083.1|
	Query 5 KLSSGSD 11			Query 1 FTVFKLS-SG 9
	K SSGSD			FT LS SG
	Sbjct 118 KFSSGSD 124			Sbjct 297 FTSLTLSMSG 306
	6/7(86%)			6/10(60%)
19	PREDICTED: FBD-associated F-box protein At4g13985-like [Solanum lycopersicum]
	Sequence ID: ref|XP_010326661.1|
	Query 3 VFKLS 7
	VFKLS
	Sbjct 282 VFKLS 286
	5/5(100%)
20	PREDICTED: methylesterase 3-like, partial [Solanum lycopersicum]
	Sequence ID: ref|XP_010315501.1|Query 8 SGSDH 12
	SGSDH
	Sbjct 115 SGSDH 119			Query 3 VFKL 6
	VFKL			VFKL
	Sbjct 9 VFKL 12			Sbjct 9 VFKL 12
	5/5(100%)			4/4(100%)
21	PREDICTED: AP2/ERF and B3 domain-containing transcription factor At1g51120-like [Solanum lycopersicum]
	Sequence ID: ref|XP_010318116.1|
	Query 7 SSGSDH 12
	SSGS+H
	Sbjct 21 SSGSNH 26
	5/6(83%)
22	PREDICTED: polyneuridine-aldehyde esterase [Solanum lycopersicum]
	Sequence ID: ref|XP_004230823.1|
	Query 8 SGSDH 12
	SGSDH
	Sbjct 335 SGSDH 339
	5/5(100%)

[truncated: 57 more sheets: 10, 11, 12, 13, 14, 15, 16, 17, 18, 19, 21, 20, 23, 22, 24, 25, 26, 27, 28, 29 …]
