# Supplementary material for: Screening for potential nuclear substrates for the plant cell death suppressor kinase Adi3 using peptide microarrays
Source: PLoS One. 2020 Jun 2;15(6):e0234011. doi: 10.1371/journal.pone.0234011 (PMC7266335; doi:10.1371/journal.pone.0234011)
Supplement: S2 Dataset — (XLSX) [file pone.0234011.s014.xlsx]

## Sheet: Summary
																		# peptide	Matched #	Total #
	Categories			Subtotal	Total													1	26	1074
	DNA/RNA polymerase	DNA polymerase		5	28													2	27
		RNA polymerase		23														3	19
	Chromatin Remodeling	(De-)Methyltransferase		9	23													4	17
		(De-)Acetyltranferase		3														5	12
		Stucture		7														6	13
		Etc		4														7	13
	Transcription factors	Zinc-Finger	CCCH	10	89													8	25
			Others	8														9	22
		WRKY		5														10	8
		HOP-interacting		5														11	7
		ET-Response		6														12	17
		Ring-F2		4														13	24
		BLHL		5														14	27
		KH-binding		2														15	32
		Heat-Response		1														16	15
		Trihelix		4														17	16
		Leucin Zipper		3														18	16
		Others		36														19	8
	Transcription/Translation	Transcription	Initiation factor	5	81													20	16
			Elongation factor	3														21	9
		Translation	Initiation factor	4														22	14
			Elongation factor	0														23	11
		Repair		6														24	12
		RNA processing		22														25	3
		Helicase		9														26	17
		Others		32														27	8
	Nuclear tranport				11													28	11
	F-Box	Kelch-repeat		7	34													29	15
		Others		27														30	19
	Ubiquitin	E2		5	28													31	21
		E3		17														32	22
		Etc		6														33	16
	Total				294													34	15
																		35	14
																		36	12
	DNA/RNA polymerase	28																37	16
	Chromatin remodeling	23																38	15
	Transcription factors	89																39	13
	Transcription/Translation	81																40	10
	Nuclear tranport	11																41	17
	F-Box-related	34																42	17
	Ubiquitin-releated	28																43	12
	Total	294					5											44	17
																		45	12
																		46	10
																		47	22
																		48	16
																		49	29
																		50	23
																		51	12
																		52	24
																		53	27
																		54	9
																		55	15
																		56	6
																		57	24
																		58	29
																		59	21
																		60	23
																		61	30
																		62	17
																		63	29

## Sheet: DNA or RNA Polymerases
	# Peptide
	1	PREDICTED: non-canonical poly(A) RNA polymerase PAPD5 isoform X1 [Solanum lycopersicum]
		Sequence ID: ref|XP_004248266.1|
		Query 6 PSHE---PDYF 13
		PS E PDYF
		Sbjct 55 PSPETAAPDYF 65
		7/11(64%)
	1	PREDICTED: RNA polymerase sigma factor sigB [Solanum lycopersicum]
		Sequence ID: ref|XP_004229543.1|
		Query 5 EPSHE 9
		EPSHE
		Sbjct 236 EPSHE 240
		5/5(100%)
	5	PREDICTED: DNA-directed RNA polymerases IV and V subunit 2-like isoform X1 [Solanum lycopersicum]
		Sequence ID: ref|XP_010325603.1|
		Query 4 LWVSHHYT 11
		LWVS HYT
		Sbjct 264 LWVSNHYT 271
		7/8(88%)
	5	PREDICTED: RNA-dependent RNA polymerase 2 [Solanum lycopersicum]
		Sequence ID: ref|XP_004236120.1|
		Query 3 ELWVSH 8
		E WVSH
		Sbjct 142 EFWVSH 147
		5/6(83%)
	6	RNA polymerase IV largest subunit [Solanum lycopersicum]
		Sequence ID: gb|AAY89360.1|
		Query 2 MLMI------ISGNL----NAM 13
		+LMI SGNL N M
		Sbjct 336 LLMIKYNKDFLSGNLEESKNSM 357
		9/22(41%)
	9	PREDICTED: RNA polymerase sigma factor sigA [Solanum lycopersicum]
		Sequence ID: ref|XP_004235299.1|
		Query 5 KLSSGSDH 12
		KLS SDH
		Sbjct 29 KLSCSSDH 36
		6/8(75%)
	19	PREDICTED: DNA-directed primase/polymerase protein isoform X1 [Solanum lycopersicum]
		Sequence ID: ref|XP_010314290.1|
		Query 7 SWYW 10
		SWYW
		Sbjct 443 SWYW 446
		4/4(100%)
	21	PREDICTED: DNA-directed primase/polymerase protein isoform X1 [Solanum lycopersicum]
		Sequence ID: ref|XP_010314290.1|
		Query 4 FWYSEPYAVM 13
		+W+SE YA M
		Sbjct 445 YWFSE-YALM 453
		6/10(60%)
	21	PREDICTED: DNA-directed RNA polymerase III subunit rpc6-like [Solanum lycopersicum]
		Sequence ID: ref|XP_004245997.1|
		Query 5 WYSE 8
		WYSE
		Sbjct 100 WYSE 103
		4/4(100%)
	36	PREDICTED: DNA polymerase epsilon catalytic subunit A-like isoform X1 [Solanum lycopersicum]
		Sequence ID: ref|XP_010313338.1|
		Query 1 VSETMYSKW 9
		VSE MY W
		Sbjct 1942 VSEFMYGPW 1950
		6/9(67%)
	43	PREDICTED: mediator of RNA polymerase II transcription subunit 34 [Solanum lycopersicum]
		Sequence ID: ref|XP_004246059.1|
		Query 3 EYAQSSY 9
		EY QSSY
		Sbjct 304 EYIQSSY 310
		6/7(86%)
	43	PREDICTED: DNA polymerase eta isoform X1 [Solanum lycopersicum]
		Sequence ID: ref|XP_010318257.1|
		Query 6 QSS--YLTVK 13
		+SS YLTVK
		Sbjct 578 ESSRDYLTVK 587
		7/10(70%)
	45	PREDICTED: DNA polymerase epsilon catalytic subunit A-like isoform X1 [Solanum lycopersicum]
		Sequence ID: ref|XP_010313338.1|
		Query 7 SSQWL 11
		SSQWL
		Sbjct 1618 SSQWL 1622
		5/5(100%)
	47	PREDICTED: probable mediator of RNA polymerase II transcription subunit 26b [Solanum lycopersicum]
		Sequence ID: ref|XP_010317834.1|
		Query 6 HSDED 10
		HSDED
		Sbjct 192 HSDED 196
		5/5(100%)
	48	RNA polymerase II second largest subunit [Solanum lycopersicum]
		Sequence ID: ref|NP_001234825.1|
		Query 3 MMTES 7
		MMTES
		Sbjct 118 MMTES 122
		5/5(100%)
	48	DNA-directed RNA polymerase II subunit RPB2 [Solanum lycopersicum]
		Sequence ID: ref|NP_001233889.1|
		Query 3 MMTES 7
		MMTES
		Sbjct 98 MMTES 102
		5/5(100%)
	52	PREDICTED: DNA-directed RNA polymerases I and III subunit rpac1 [Solanum lycopersicum]
		Sequence ID: ref|XP_004251939.1|
		Query 3 FTIES 7
		FTIES
		Sbjct 360 FTIES 364
	54	PREDICTED: DNA-directed RNA polymerase III subunit RPC8 isoform X1 [Solanum lycopersicum]
		Sequence ID: ref|XP_010323226.1|
		Query 1 GLGIPISAW 9
		GLG PIS W
		Sbjct 191 GLG-PIS-W 197
		7/9(78%)
	57	PREDICTED: DNA-directed RNA polymerases IV and V subunit 2-like isoform X1 [Solanum lycopersicum]
		Sequence ID: ref|XP_010325603.1|
		Query 3 EWKHSSVTYG 12
		EWKH SV +G
		Sbjct 128 EWKHASVKFG 137
		7/10(70%)
	57	RNA polymerase IV second largest subunit [Solanum lycopersicum]
		Sequence ID: gb|AAY68206.1|
		Query 3 EWKHSSVTYG 12
		+WKH SV +G
		Sbjct 118 DWKHASVKFG 127
		6/10(60%)
	59
		PREDICTED: mediator of RNA polymerase II transcription subunit 25 isoform X1 [Solanum lycopersicum]
		Sequence ID: ref|XP_004238955.2|
		Query 7 STPYPL 12
		S PYPL
		Sbjct 62 SNPYPL 67
		5/6(83%)
	60	PREDICTED: mediator of RNA polymerase II transcription subunit 15a-like [Solanum lycopersicum]
		Sequence ID: ref|XP_010319301.1|
		Query 6 HSPTSLPL 13
		H PTS PL
		Sbjct 264 HNPTSSPL 271
		6/8(75%)
	60	PREDICTED: Putative RNA-directed DNA polymerase (Reverse transcriptase) [Solanum lycopersicum]								Putative RNA-directed DNA polymerase (Reverse transcriptase)
		Sequence ID: ref|XP_010321685.1|
		Query 6 HSPTS 10
		HSPTS
		Sbjct 23 HSPTS 27
		5/5(100%)
	61	RNA-dependent RNA polymerase 6 [Solanum lycopersicum] I7CL55
		Sequence ID: ref|NP_001266205.1|
		Query 5 MLSDY 9		Query 4 QMLS 7
		MLS+Y		+MLS
		Sbjct 28 MLSEY 32		Sbjct 691 EMLS 694
		4/5(80%)		3/4(75%)
	61	RNA polymerase IV largest subunit [Solanum lycopersicum]
		Sequence ID: gb|AAY89360.1|
		Query 4 QMLSDY 9
		QMLS Y
		Sbjct 1042 QMLSKY 1047
		5/6(83%)
	62	RNA polymerase II second largest subunit [Solanum lycopersicum]
		Sequence ID: ref|NP_001234825.1|
		Query 4 LHNSFWG 10
		LHNS WG
		Sbjct 523 LHNSHWG 529
		6/7(86%)
	63	PREDICTED: mediator of RNA polymerase II transcription subunit 19a isoform X1 [Solanum lycopersicum]
		Sequence ID: ref|XP_010325718.1|
		Query 5 AASQDLPPS 13
		AA DLPPS
		Sbjct 100 AAPVDLPPS 108
		7/9(78%)

## Sheet: Chromatin remodeling
	# Order
	8	PREDICTED: putative chromatin-remodeling complex ATPase chain [Solanum lycopersicum]
		Sequence ID: ref|XP_010322273.1|
		Query 2 NWFEP---------SHEPDYF 13
		NW EP S E +YF
		Sbjct 733 NWIEPPKRERKRNYS-ESEYF 752
	20	PREDICTED: histone-lysine N-methyltransferase, H3 lysine-9 specific SUVH6-like [Solanum lycopersicum]
		Sequence ID: ref|XP_004241982.1|
		Query 2 NWFEPS 7
		+WF+PS
		Sbjct 819 DWFQPS 824
		4/6(67%)
	20	PREDICTED: histone deacetylase 9 [Solanum lycopersicum]
		Sequence ID: ref|XP_004251031.1|
		Query 7 SVYFG 11
		SVYFG
		Sbjct 17 SVYFG 21
		5/5(100%)
	8	PREDICTED: protein arginine N-methyltransferase 1.6 isoform X5 [Solanum lycopersicum]
		Sequence ID: ref|XP_010322903.1|
		Query 2 PELWVSHH 9
		P+LW SH+
		Sbjct 577 PDLWQSHQ 584
		5/8(63%)
	23	PREDICTED: histone-lysine N-methyltransferase ASHH3-like [Solanum lycopersicum]
		Sequence ID: ref|XP_004228631.1|
		Query 1 FDLPD-LS-W 8
		F+LPD LS W
		Sbjct 32 FELPDWLSKW 41
		7/10(70%)
	15	PREDICTED: protein CHROMATIN REMODELING 24 isoform X2 [Solanum lycopersicum]								K4AX75
		Sequence ID: ref|XP_004229292.1|
		Query 4 FKLSSGS 10			Query 7 SSGSD 11
		F LSSGS			SS SD
		Sbjct 353 FSLSSGS 359			Sbjct 212 SSLSD 216
		6/7(86%)			4/5(80%)
	7	PREDICTED: histone-lysine N-methyltransferase setd3 [Solanum lycopersicum]
		Sequence ID: ref|XP_004228642.1|
		Query 7 SFWW 10
		SFWW
		Sbjct 130 SFWW 133
		4/4(100%)
	17	PREDICTED: structural maintenance of chromosomes protein 6B isoform X2 [Solanum lycopersicum]
		Sequence ID: ref|XP_010321475.1|
		Query 7 SGGERWF 13
		SGGER F
		Sbjct 880 SGGERSF 886
		6/7(86%)
	7	PREDICTED: lysine-specific demethylase JMJ25 isoform X3 [Solanum lycopersicum]
		Sequence ID: ref|XP_004232827.1|
		Query 6 YSNMP 10
		YSNMP
		Sbjct 191 YSNMP 195
		5/5(100%)
	20	REDICTED: histone-lysine N-methyltransferase ATX4 isoform X2 [Solanum lycopersicum]
		Sequence ID: ref|XP_010327055.1|
		Query 3 FYGYS 7
		FYGYS
		Sbjct 291 FYGYS 295
		5/5(100%)
	20	PREDICTED: methyltransferase-like protein 13 [Solanum lycopersicum]
		Sequence ID: ref|XP_004250493.1|
		Query 2 VLIGYSP 8
		VLIG SP
		Sbjct 83 VLIGNSP 89
		6/7(86%)
	22	PREDICTED: heterogeneous nuclear ribonucleoprotein 1 [Solanum lycopersicum]
		Sequence ID: ref|XP_004236665.1|
		Query 5 GYSP--MGHF 12
		GYSP MG +
		Sbjct 212 GYSPSLMGNY 221
		6/10(60%)
	6	PREDICTED: probable histone acetyltransferase HAC-like 1 [Solanum lycopersicum]
		Sequence ID: ref|XP_010316190.1|
		Query 7 SWYW 10
		SWYW
		Sbjct 1015 SWYW 1018
		Sequence ID: ref|XP_010316190.1|
		4/4(100%)
	13	PREDICTED: N-lysine methyltransferase SMYD2 isoform X6 [Solanum lycopersicum]
		Sequence ID: ref|XP_010318214.1|
		Query 6 LSHNY 10
		LSHNY
		Sbjct 209 LSHNY 213
		5/5(100%)
	7	Regulator of chromosome condensation-like protein with FYVE zinc finger domain							K4BWQ5
		Sequence ID: ref|XP_004238788.1|
		Query 2 SETMYS 7
		SETM+S
		Sbjct 135 SETMFS 140
		5/6(83%)
	1	PREDICTED: apoptotic chromatin condensation inducer in the nucleus [Solanum lycopersicum]									K4BTQ4
		Sequence ID: ref|XP_004237878.1|
		Query 6 VSEVWD 11			Query 5 HVS--EVWDDK 13
		VSEVWD			H+S E +DK
		Sbjct 251 VSEVWD 256			Sbjct 539 HISKKE--NDK 547
		6/6(100%)			5/11(45%)
	2	PREDICTED: Chromodomain-helicase-DNA-binding protein [Solanum lycopersicum]
		Sequence ID: ref|XP_010317919.1|
		Query 7 SPQPDTS 13			Query 7 SPQPDTS 13
		SPQPD S			SPQP+ S
		Sbjct 662 SPQPDAS 668			Sbjct 587 SPQPEAS 593
		6/7(86%)			5/7(71%)
	1	PREDICTED: protein CHROMATIN REMODELING 5 [Solanum lycopersicum]							K4DI12
		Sequence ID: ref|XP_004252878.1|
		Query 7 SDEDFG 12			Query 2 IGIHHSDED 10			Query 3 GIHH 6
		SDEDFG			+GI SDED			GIHH
		Sbjct 314 SDEDFG 319			Sbjct 253 VGI--SDED 259			Sbjct 26 GIHH 29
		6/6(100%)			6/9(67%)			4/4(100%)
	1	PREDICTED: sister chromatid cohesion 1 protein 2 isoform X1 [Solanum lycopersicum]
		Sequence ID: ref|XP_010315928.1|Length: 701
		Query 2 HT---DIYSLVPH 11
		HT DIYS PH
		Sbjct 177 HTPVRDIYS--PH 187
		8/13(62%)
	3	PREDICTED: histone-lysine N-methyltransferase, H3 lysine-79 specific-like [Solanum lycopersicum]
		Sequence ID: ref|XP_004250349.1|
		Query 4 YEASFI 9
		YE SFI
		Sbjct 107 YEDSFI 112
		5/6(83%)
	1	PREDICTED: histone acetyltransferase type B catalytic subunit [Solanum lycopersicum]
		Sequence ID: ref|XP_004233253.1|
		Query 4 EEMSFV 9
		+EMSFV
		Sbjct 397 QEMSFV 402
		5/6(83%)
	2	PREDICTED: CHD3-type chromatin-remodeling factor PICKLE-like [Solanum lycopersicum]
		Sequence ID: ref|XP_004244891.1|
		Query 7 SQDLPPS 13
		SQDLP S
		Sbjct 1146 SQDLPAS 1152
		6/7(86%)
	25	PREDICTED:Protein EMSY-LIKE 4 Probably involved in the regulation of chromatin states (Probable). [Solanum lycopersicum]
		Sequence ID: ref|XP_010322138.1|
		Query 9 DLPPS 13
		DLPPS
		Sbjct 14 DLPPS 18
		5/5(100%)

## Sheet: TFs
	# Peptide
	2	PREDICTED: zinc finger CCCH domain-containing protein 58-like [Solanum lycopersicum]
		Sequence ID: ref|XP_010322305.1|
		Query 5 RPSVYF 10
		RPSV+F
		Sbjct 49 RPSVFF 54
		5/6(83%)
	2	PREDICTED: MORC family CW-type zinc finger protein 3-like [Solanum lycopersicum]
		Sequence ID: ref|XP_004232448.1|
		Query 3 FERPSVYF 10
		FER S +F
		Sbjct 457 FERSSLFF 464
		5/8(63%)
	3	PREDICTED: transcriptional activator TAF-1 isoform X2 [Solanum lycopersicum]
		Sequence ID: ref|XP_004229974.1|
		Query 2 KLMDNS 7
		KLM+NS
		Sbjct 325 KLMENS 330
		5/6(83%)
	3	PREDICTED: zinc finger CCCH domain-containing protein 48 [Solanum lycopersicum]
		Sequence ID: ref|XP_004234345.1|
		Query 4 MDNSI 8
		MDNSI
		Sbjct 287 MDNSI 291
		5/5(100%)
	3	Hop-interacting protein THI116 [Solanum lycopersicum]
		Sequence ID: ref|NP_001265995.1|
		Query 1 AKLMDNS 7
		AKLM NS
		Sbjct 88 AKLMSNS 94
		6/7(86%)
	4	PREDICTED: KH domain-containing protein At5g56140 isoform X4 [Solanum lycopersicum]
		Sequence ID: ref|XP_010324228.1|
		Query 6 GSQMSG 11
		GSQMSG
		Sbjct 266 GSQMSG 271
		6/6(100%)
	4	PREDICTED: dof zinc finger protein DOF5.3 [Solanum lycopersicum]
		Sequence ID: ref|XP_004251272.1|
		Query 5 WG---SQMSGD 12
		WG QMSGD
		Sbjct 236 WGFPWQQMSGD 246
		7/11(64%)
	5	PREDICTED: homeobox-leucine zipper protein HAT5 [Solanum lycopersicum]
		Sequence ID: ref|XP_004238764.1|
		Query 7 SHHYTD 12
		S HYTD
		Sbjct 225 SPHYTD 230
		5/6(83%)
	7	PREDICTED: transcription factor TCP17-like [Solanum lycopersicum]
		Sequence ID: ref|XP_004253504.2|
		Query 5 MP-SAHYHFH 13
		MP S +Y FH
		Sbjct 190 MPLSSQYFFH 199
		6/10(60%)
	7	PREDICTED: zinc finger CCCH domain-containing protein 19 isoform X2 [Solanum lycopersicum]
		Sequence ID: ref|XP_010313217.1|
		Query 3 FE-MPSA 8
		FE MPSA
		Sbjct 1230 FEKMPSA 1236
		6/7(86%)
	7	PREDICTED: nuclear transcription factor Y subunit B-6-like [Solanum lycopersicum]
		Sequence ID: ref|XP_010320572.1|
		Query 1 SAFEMPSAHYHF 12
		S F M AH HF
		Sbjct 177 SNFPM--AHHHF 186
		7/12(58%)
	7	PREDICTED: bifunctional nuclease 2 [Solanum lycopersicum]
		Sequence ID: ref|XP_010320400.1|
		Query 4 EMPSA 8
		EMPSA
		Sbjct 156 EMPSA 160
		5/5(100%)
	7	PREDICTED: tRNA dimethylallyltransferase 9 [Solanum lycopersicum]
		Sequence ID: ref|XP_004251888.1|
		Query 1 SAFEMP 6
		SAFE P
		Sbjct 219 SAFEVP 224
		5/6(83%)
	8	PREDICTED: zinc finger CCCH domain-containing protein 30-like [Solanum lycopersicum]
		Sequence ID: ref|XP_004249196.1|
		Query 1 FDL------PDLSWVQS 11
		F+L PDLSWVQS
		Sbjct 629 FELANNGEEPDLSWVQS 645
		10/17(59%)
	8	PREDICTED: zinc finger CCCH domain-containing protein 24-like [Solanum lycopersicum]
		Sequence ID: ref|XP_004249271.1|
		Query 4 PDLSWVQS 11
		PDLSWVQS
		Sbjct 637 PDLSWVQS 644
		8/8(100%)
	8	PREDICTED: zinc finger CCCH domain-containing protein 66-like isoform X2 [Solanum lycopersicum]
		Sequence ID: ref|XP_004242522.1|
		Query 4 PDLSWVQS 11
		PD SWVQS
		Sbjct 635 PDVSWVQS 642
		7/8(88%)
	8	PREDICTED: ethylene-responsive transcription factor ERF038-like [Solanum lycopersicum]
		Sequence ID: ref|XP_004240059.1|
		Query 1 FDLPDLS 7
		FDLPDLS
		Sbjct 210 FDLPDLS 216
		7/7(100%)
	8	PREDICTED: probable WRKY transcription factor 4 [Solanum lycopersicum]
		Sequence ID: ref|XP_004235494.1|
		Query 1 FDLPDLSWVQS 11
		F+LP LS QS
		Sbjct 192 FELPQLS--QS 200
		7/11(64%)
	9	PREDICTED: AP2/ERF and B3 domain-containing transcription factor At1g51120-like [Solanum lycopersicum]
		Sequence ID: ref|XP_010318116.1|
		Query 7 SSGSDH 12
		SSGS+H
		Sbjct 21 SSGSNH 26
		5/6(83%)
	12	PREDICTED: trihelix transcription factor GTL1-like [Solanum lycopersicum]
		Sequence ID: ref|XP_010314480.1|
		Query 1 GEFNLHSGGERW 12
		GE N SGG RW
		Sbjct 64 GERN--SGGNRW 73
		8/12(67%)
	12	PREDICTED: trihelix transcription factor GTL1-like [Solanum lycopersicum]
		Sequence ID: ref|XP_010314480.1|
		Query 1 GEFNLHSGGERW 12
		GE N SGG RW
		Sbjct 64 GERN--SGGNRW 73
		8/12(67%)
	13	PREDICTED: general transcription factor IIE subunit 1-like [Solanum lycopersicum]
		Sequence ID: ref|XP_010318585.1|
		Query 6 FSGLED 11
		FSGLE+
		Sbjct 301 FSGLEE 306
		5/6(83%)
	14	PREDICTED: putative zinc finger protein At1g68190 isoform X2 [Solanum lycopersicum]
		Sequence ID: ref|XP_004236980.1|
		Query 7 SNMPNV 12
		SNMP+V
		Sbjct 303 SNMPDV 308
		5/6(83%)
	14	PREDICTED: putative RING-H2 finger protein ATL71 [Solanum lycopersicum]
		Sequence ID: ref|XP_004236803.1|
		Query 7 SNMPN 11
		SNMPN
		Sbjct 61 SNMPN 65
		5/5(100%)
	15	PREDICTED: nuclear transcription factor Y subunit C-2-like [Solanum lycopersicum]
		Sequence ID: ref|XP_010319109.1|
		Query 6 YSPMG 10
		YSPMG
		Sbjct 169 YSPMG 173
		5/5(100%)
	15	PREDICTED: transcription factor HBP-1a [Solanum lycopersicum]
		Sequence ID: ref|XP_004245929.1|
		Query 5 GYSPM 9
		GYSPM
		Sbjct 45 GYSPM 49
		5/5(100%)
	15	PREDICTED: transcription factor ICE1-like [Solanum lycopersicum]
		Sequence ID: ref|XP_004235842.1|
		Query 5 GYSPMG 10
		GYS MG
		Sbjct 212 GYSSMG 217
		5/6(83%)
	16	PREDICTED: calmodulin-binding transcription factor SR2 isoform X1 [Solanum lycopersicum]
		Sequence ID: ref|XP_010314150.1|
		Query 1 AFMFGQSSP 9
		AFM QSSP
		Sbjct 136 AFM-SQSSP 143
		7/9(78%)
	16	PREDICTED: zinc finger CCCH domain-containing protein 46 isoform X5 [Solanum lycopersicum]
		Sequence ID: ref|XP_010324874.1|
		Query 7 SSPPFY 12
		S PPFY
		Sbjct 167 SAPPFY 172
		5/6(83%)
	16	PREDICTED: zinc finger CCCH domain-containing protein 53 isoform X1 [Solanum lycopersicum]
		Sequence ID: ref|XP_010324851.1|
		Query 7 SSPPFY 12
		S PPFY
		Sbjct 167 SAPPFY 172
		5/6(83%)
	17	PREDICTED: protein TRANSPARENT TESTA 1 [Solanum lycopersicum]						Zinc finger protein WIP6 (Arabidopsis thaliana)Q9FX68 64.9%
		Sequence ID: ref|XP_004239423.1|
		Query 5 ENSYYH 10
		ENSYYH
		Sbjct 261 ENSYYH 266
		6/6(100%)
	18	PREDICTED: transcription factor JUNGBRUNNEN 1-like isoform X2 [Solanum lycopersicum]
		Sequence ID: ref|XP_004243883.2|
		Query 2 VFYRISNY 9
		+F RISNY
		Sbjct 183 IFKRISNY 190
		6/8(75%)
	18	PREDICTED: transcription factor bHLH18-like [Solanum lycopersicum]
		Sequence ID: ref|XP_004230658.1|
		Query 6 ISNYDE 11
		IS YDE
		Sbjct 12 ISSYDE 17
		5/6(83%)
	18	PREDICTED: heat stress transcription factor A-4c-like [Solanum lycopersicum]
		Sequence ID: ref|XP_004243245.1|
		Query 6 ISNY--DEPN 13
		ISNY DE N
		Sbjct 210 ISNYLIDEEN 219
		7/10(70%)
	20	PREDICTED: zinc finger protein ZAT1-like [Solanum lycopersicum]
		Sequence ID: ref|XP_004233667.1|
		Query 2 WDNYIS 7
		WD YIS
		Sbjct 246 WDEYIS 251
		5/6(83%)
	21	PREDICTED: probable WRKY transcription factor 7 [Solanum lycopersicum] Increased mRNA in response to drought
		Sequence ID: ref|XP_004231871.1|
		Query 1 TISFWYS 7
		TISF YS
		Sbjct 145 TISFSYS 151
		6/7(86%)
	22	PREDICTED: RING-H2 finger protein ATL73-like [Solanum lycopersicum]
		Sequence ID: ref|XP_004233266.1|
		Query 4 WLLSH 8
		WLLSH
		Sbjct 156 WLLSH 160
		5/5(100%)
	23	PREDICTED: AP2-like ethylene-responsive transcription factor At2g41710 [Solanum lycopersicum]
		Sequence ID: ref|XP_004231573.1|
		Query 3 YRSASS-WDL 11			Query 7 SSWDL 11
		YR SS WDL			SSWDL
		Sbjct 175 YRPLSSRWDL 184			Sbjct 54 SSWDL 58
		7/10(70%)			5/5(100%)
	23	PREDICTED: transcriptional activator DEMETER isoform X1 [Solanum lycopersicum]
		Sequence ID: ref|XP_004250000.2|
		Query 4 RSAS-SWDLN 12
		RSAS SW LN
		Sbjct 1137 RSASNSW-LN 1145
		8/10(80%)
	23	PREDICTED: probable WRKY transcription factor 65 isoform X2 [Solanum lycopersicum]
		Sequence ID: ref|XP_010322372.1|
		Query 2 YYRSASS 8
		YYR SS
		Sbjct 75 YYRCSSS 81
		5/7(71%)
	24	PREDICTED: translational activator GCN1 [Solanum lycopersicum]
		Sequence ID: ref|XP_010319822.1|
		Query 3 LDFVSQYGED 12
		L VSQY ED
		Sbjct 2414 LGIVSQYLED 2423
		7/10(70%)
	26	PREDICTED: general transcription factor 3C polypeptide 2 isoform X2 [Solanum lycopersicum]
		Sequence ID: ref|XP_010325907.1|
		Query 6 LSWGPL 11
		LSW PL
		Sbjct 457 LSWAPL 462
		5/6(83%)
	29	TCP transcription factor 5 [Solanum lycopersicum]
		Sequence ID: ref|NP_001233792.1|
		Query 3 MPLTS 7
		MPLTS
		Sbjct 192 MPLTS 196
		5/5(100%)
	30	PREDICTED: homeobox-leucine zipper protein ROC5-like [Solanum lycopersicum]
		Sequence ID: ref|XP_004234441.1|
		Query 4 GGISRIVG---YE 13
		GG+SR VG YE
		Sbjct 16 GGVSRLVGDTSYE 28
		8/13(62%)
	30	TCP transcription factor 24 [Solanum lycopersicum]
		Sequence ID: ref|NP_001233831.1|
		Query 3 LGGI--------SRIV 10
		LGGI SRIV
		Sbjct 41 LGGIVKFYGRPSSRIV 56
		8/16(50%)
	31	Hop-interacting protein THI063 [Solanum lycopersicum]
		Sequence ID: ref|NP_001266239.2|
		Query 3 NYSYSM 8
		N+SYSM
		Sbjct 349 NFSYSM 354
		5/6(83%)
	31	PREDICTED: ethylene-responsive transcription factor ERF016-like [Solanum lycopersicum]
		Sequence ID: ref|XP_004241075.1|
		Query 2 ENYSY 6
		ENYSY
		Sbjct 164 ENYSY 168
		5/5(100%)
	31	PREDICTED: transcription factor MYB39 [Solanum lycopersicum]
		Sequence ID: ref|XP_004248465.1|
		Query 2 ENYSYS 7
		+NYSYS
		Sbjct 258 QNYSYS 263
		5/6(83%)
	31	PREDICTED: RING-H2 finger protein ATL10-like [Solanum lycopersicum]
		Sequence ID: ref|XP_010315048.1|Query 1 EENYS 5
		EENYS
		Sbjct 44 EENYS 48
		5/5(100%)
	31	PREDICTED: ethylene-responsive transcription factor ERF071-like [Solanum lycopersicum]
		Sequence ID: ref|XP_004236505.1|
		Query 1 EENYS 5
		EENYS
		Sbjct 98 EENYS 102
	31	PREDICTED: transcription factor bHLH18-like [Solanum lycopersicum]
		Sequence ID: ref|XP_004233615.1|
		Query 3 NYSY--SM 8
		NYSY SM
		Sbjct 52 NYSYSNSM 59
		6/8(75%)
	31	PREDICTED: transcription factor MYB86-like [Solanum lycopersicum]
		Sequence ID: ref|XP_004241532.1|
		Query 1 EENYS 5
		EENYS
		Sbjct 300 EENYS 304
		5/5(100%)
	32	Hop-interacting protein THI037 [Solanum lycopersicum]
		Sequence ID: ref|NP_001265959.1|
		Query 7 SFVFD 11
		SFVFD
		Sbjct 145 SFVFD 149
		5/5(100%)
	33	PREDICTED: probable WRKY transcription factor 40 [Solanum lycopersicum]
		Sequence ID: ref|XP_010314251.1|
		Query 5 NKS-----HHWIQ 12
		NKS HH IQ
		Sbjct 114 NKSRVLVQHHRIQ 126
		7/13(54%)
	34	PREDICTED: transcription repressor OFP1 [Solanum lycopersicum]
		Sequence ID: ref|XP_004249045.1|
		Query 3 IAKISPS 9
		IA ISPS
		Sbjct 152 IASISPS 158
		6/7(86%)
	36	PREDICTED: GATA transcription factor 18-like [Solanum lycopersicum]
		Sequence ID: ref|XP_004233970.1|
		Query 2 SETMYS 7
		SE MYS
		Sbjct 46 SENMYS 51
		5/6(83%)
	39	PREDICTED: ethylene-responsive transcription factor ERF043-like [Solanum lycopersicum]
		Sequence ID: ref|XP_004236415.1|
		Query 4 DYISIM 9
		DYIS M
		Sbjct 189 DYISLM 194
		5/6(83%)
	42	PREDICTED: transcription factor WER-like [Solanum lycopersicum]
		Sequence ID: ref|XP_004235197.1|
		Query 1 YEVLGNSW 8
		Y+ LGNSW
		Sbjct 88 YQELGNSW 95
		6/8(75%)
	43	PREDICTED: transcription factor MYB51-like [Solanum lycopersicum]
		Sequence ID: ref|XP_004239393.1|
		Query 3 EYAQSS 8
		EYAQ S
		Sbjct 291 EYAQNS 296
		5/6(83%)
	44	PREDICTED: putative RING-H2 finger protein ATL21A [Solanum lycopersicum]
		Sequence ID: ref|XP_004231219.1|
		Query 8 PQPDTS 13
		PQP+TS
		Sbjct 282 PQPETS 287
		5/6(83%)
	44	PREDICTED: probable WRKY transcription factor 41 [Solanum lycopersicum]
		Sequence ID: ref|XP_004240081.1|
		Query 7 SPQPDT 12
		SP+PDT
		Sbjct 254 SPHPDT 259
		5/6(83%)
	45	AP2 transcription factor SlAP2c [Solanum lycopersicum]
		Sequence ID: ref|NP_001233886.1|
		Query 6 GSSQW 10
		GSSQW
		Sbjct 464 GSSQW 468
		5/5(100%)
	45	RecName: Full=Ethylene-responsive transcription factor 1; Short=LeERF1; AltName: Full=ERF1-like protein; AltName: Full=Ethylene-responsive element-binding factor 1; Short=EREBP-1
		Query 2 MFQAGSSQWL---W 12
		MFQ SS WL W
		Sbjct 230 MFQLASSYWLVKIW 243
		8/14(57%)
	47	PREDICTED: KH domain-containing protein At4g18375-like [Solanum lycopersicum]
		Sequence ID: ref|XP_010326440.1|
		Query 5 HHSDED 10
		HHS+ED
		Sbjct 79 HHSEED 84
		5/6(83%)
	50	Hop-interacting protein THI041 [Solanum lycopersicum]
		Sequence ID: gb|AEW69803.1|
		Query 4 WWQS 7
		WWQS
		Sbjct 367 WWQS 370
		4/4(100%)
	52	PREDICTED: homeobox-leucine zipper protein ATHB-14-like [Solanum lycopersicum]
		Sequence ID: ref|XP_010315636.1|
		Query 2 QFTIESEY 9
		QFT ES Y
		Sbjct 651 QFTFESHY 658
		6/8(75%)
	53	PREDICTED: transcription factor bHLH30-like [Solanum lycopersicum]
		Sequence ID: ref|XP_004238969.1|
		Query 7 SF---VHFQ 12
		SF VHFQ
		Sbjct 5 SFMNPVHFQ 13
		6/9(67%)
	56	PREDICTED: zinc finger protein CONSTANS-LIKE 14-like [Solanum lycopersicum]
		Sequence ID: ref|XP_004239301.1|
		Query 7 SWMVKD 12
		SWM KD
		Sbjct 130 SWMSKD 135
		5/6(83%)
	57	PREDICTED: zinc finger CCHC domain-containing protein 7-like isoform X1 [Solanum lycopersicum]
		Sequence ID: ref|XP_004251209.1|
		Query 6 HSSVTY 11
		HSSV Y
		Sbjct 443 HSSVSY 448
		5/6(83%)
	58	bHLH transcriptional regulator [Solanum lycopersicum]
		Sequence ID: gb|AAN39037.1|AF437878_1
		Query 7 SIIGDA 12
		SIIGDA
		Sbjct 151 SIIGDA 156
		6/6(100%)
	58	bHLH transcriptional regulator [Solanum lycopersicum]
		Sequence ID: ref|NP_001234654.2|
		Query 7 SIIGDA 12
		SIIGDA
		Sbjct 158 SIIGDA 163
		6/6(100%)
	58	PREDICTED: zinc finger protein CONSTANS-LIKE 16-like isoform X1 [Solanum lycopersicum]
		Sequence ID: ref|XP_004238926.1|
		Query 5 SVSIIGD 11
		S+ IIGD
		Sbjct 305 SINIIGD 311
		5/7(71%)
	58	PREDICTED: zinc finger BED domain-containing protein DAYSLEEPER-like [Solanum lycopersicum]
		Sequence ID: ref|XP_010317807.1|
		Query 1 VHFV---SVSII 9
		+HF+ SVSI+
		Sbjct 447 IHFIYVWSVSIV 458
		6/12(50%)
	59	PREDICTED: trihelix transcription factor ASIL1-like [Solanum lycopersicum]
		Sequence ID: ref|XP_004252336.1|
		Query 4 RYTSTPY 10			Query 6 TSTP 9
		RY S PY			TSTP
		Sbjct 9 RYPSNPY 15			Sbjct 225 TSTP 228
		5/7(71%)			4/4(100%)
	59	PREDICTED: zinc finger protein CONSTANS-LIKE 16-like isoform X2 [Solanum lycopersicum]
		Sequence ID: ref|XP_010320765.1|
		Query 6 TSTP-YPL 12
		TSTP YPL
		Sbjct 415 TSTPNYPL 422
		7/8(88%)
	61	TCP transcription factor 5 [Solanum lycopersicum]
		Sequence ID: ref|NP_001233792.1|
		Query 4 QMLSD 8
		QMLS+
		Sbjct 236 QMLSN 240
		4/5(80%)
	62	PREDICTED: GATA transcription factor 5 [Solanum lycopersicum]
		Sequence ID: ref|XP_004233547.1|
		Query 6 NSFWG 10
		NSFWG
		Sbjct 153 NSFWG 1
		5/5(100%)
	63	PREDICTED: TATA-binding protein-associated factor BTAF1 isoform X1 [Solanum lycopersicum]
		Sequence ID: ref|XP_004246065.1|
		Query 7 SQDLPPS 13
		SQDLPPS
		Sbjct 1335 SQDLPPS 1341
		7/7(100%)
	63	PREDICTED: zinc finger CCCH domain-containing protein 46-like isoform X1 [Solanum lycopersicum]
		Sequence ID: ref|XP_010315050.1|
		Query 3 FAAASQ 8
		FAAASQ
		Sbjct 246 FAAASQ 251
		6/6(100%)
	63	PREDICTED: zinc finger protein AZF1-like [Solanum lycopersicum]
		Sequence ID: ref|XP_010314999.1|
		Query 7 SQDLPPS 13
		SQDL PS
		Sbjct 74 SQDLVPS 80
		6/7(86%)
	63	TCP transcription factor 15 [Solanum lycopersicum]
		Sequence ID: ref|NP_001233810.1|
		Query 1 WNFAAAS 7
		W FAA S
		Sbjct 181 WSFAAPS 187
		5/7(71%)
	63	PREDICTED: trihelix transcription factor ASIL1-like [Solanum lycopersicum]
		Sequence ID: ref|XP_004252336.1|
		Query 7 SQDLPP 12
		S+DLPP
		Sbjct 277 SEDLPP 282
		5/6(83%)
	63	Hop-interacting protein THI115 [Solanum lycopersicum]
		Sequence ID: ref|NP_001265989.1|
		Query 9 DLPPS 13
		DLPPS
		Sbjct 14 DLPPS 18
		5/5(100%)

## Sheet: Transcription & Translation
	# Peptide
	35	PREDICTED: transcription initiation factor TFIID subunit 5 isoform X1 [Solanum lycopersicum] K4C7J9
		Sequence ID: ref|XP_004241800.1|
		Query 2 PVWDV--SPA--YYA 12
		PVWDV SPA Y+A
		Sbjct 470 PVWDVQFSPAGHYFA 484
		10/15(67%)
	6	PREDICTED: RNA polymerase I-specific transcription initiation factor RRN3 [Solanum lycopersicum]
		Sequence ID: ref|XP_004232589.1|
		Query 7 SGNLNA 12
		SGNLNA
		Sbjct 278 SGNLNA 283
		6/6(100%)
	9	PREDICTED: transcription initiation factor TFIID subunit 11-like [Solanum lycopersicum]
		Sequence ID: ref|XP_004239262.1|
		Query 5 KLSSGSD 11
		KLSS SD
		Sbjct 92 KLSSSSD 98
		6/7(86%)
	37	PREDICTED: translation initiation factor eIF-2B subunit alpha [Solanum lycopersicum]
		Sequence ID: ref|XP_004252400.1|
		Query 3 GIVESGG 9
		G+VESGG
		Sbjct 306 GVVESGG 312
		6/7(86%)
	40	PREDICTED: eukaryotic translation initiation factor 3 subunit B [Solanum lycopersicum]
		Sequence ID: ref|XP_004229693.1|
		Query 5 QWSPM 9
		QWSPM
		Sbjct 220 QWSPM 224
		5/5(100%)
	43	PREDICTED: poly(A)-specific ribonuclease PARN-like [Solanum lycopersicum]
		Sequence ID: ref|XP_004247263.1|
		Query 6 QSSYLT 11
		QSSYLT
		Sbjct 135 QSSYLT 140
		6/6(100%)
	58	PREDICTED: splicing factor 3B subunit 3-like [Solanum lycopersicum]
		Sequence ID: ref|XP_004236765.1|
		Query 5 SVSIIGD 11
		SVS IGD
		Sbjct 505 SVSLIGD 511
		6/7(86%)
	1	PREDICTED: dnaJ homolog subfamily C GRV2 isoform X2 [Solanum lycopersicum]
		Sequence ID: ref|XP_010324779.1|
		Query 6 PSH---EPDY 12
		PSH EP+Y
		Sbjct 25 PSHASEEPEY 34
		6/10(60%)
	1	PREDICTED: double-stranded RNA-binding protein 6-like [Solanum lycopersicum]
		Sequence ID: ref|XP_004238005.1|
		Query 6 PSHEP 10
		PSHEP
		Sbjct 41 PSHEP 45
		5/5(100%)
	2	PREDICTED: DEAD-box ATP-dependent RNA helicase 8 [Solanum lycopersicum]
		Sequence ID: ref|XP_004240107.1|
		Query 3 FERPS 7
		FERPS
		Sbjct 133 FERPS 137
		5/5(100%)
	4	PREDICTED: heterogeneous nuclear ribonucleoprotein 1-like [Solanum lycopersicum]
		Sequence ID: ref|XP_004234048.1|
		Query 5 WGSQMSGDY 13			Query 7 SQMSGDY 13			Query 3 YGWGS 7
		WGSQ S Y			SQ SG+Y			YG GS
		Sbjct 312 WGSQVSSGY			Sbjct 401 SQGSGNY 407			Sbjct 251 YGYGS 255
		6/9(67%)			5/7(71%)			4/5(80%)
	4	PREDICTED: RNA-binding protein FUS-like [Solanum lycopersicum]
		Sequence ID: ref|XP_004237241.1|
		Query 3 YGWG----SQMSGDY 13				Query 7 SQMSGDY 13
		YG G S+MSG Y				SQM G Y
		Sbjct 136 YGSGMQHASHMSGGY 150				Sbjct 172 SQMNGGY 178
		8/15(53%)				5/7(71%)
	4	PREDICTED: putative transcription elongation factor SPT5 homolog 1
		Sequence ID: ref|XP_004237729.1|
		Query 9 MSGDY 13			Query 5 WGS 7			Query 10 SGDY 13			Query 3 YGWGSQ 8			Query 6 GSQMSGD 12
		MSGDY			WGS			SG+Y			YG GS+			GS GD
		Sbjct 354 MSGDY 358			Sbjct 831 WGS 833			Sbjct 861 SGNY 864			Sbjct 767 YGLGSE 772			Sbjct 652 GSRANGD 658
		5/5(100%)			3/3(100%)			3/4(75%)			4/6(67%)			4/7(57%)
	4	PREDICTED: transcription initiation factor TFIID subunit 4b [Solanum lycopersicum]
		Sequence ID: ref|XP_004238100.1|
		Query 6 GSQMS 10
		GSQMS
		Sbjct 333 GSQMS 337
		5/5(100%)
	5	PREDICTED: tRNA (adenine(58)-N(1))-methyltransferase catalytic subunit TRMT61A [Solanum lycopersicum]
		Sequence ID: ref|XP_010316290.1|
		Query 2 PELW---VSH 8
		PELW SH
		Sbjct 79 PELWTLVLSH 88
		6/10(60%)
	8	PREDICTED: DNA replication ATP-dependent helicase/nuclease DNA2 isoform X2 [Solanum lycopersicum]
		Sequence ID: ref|XP_010324954.1|
		Query 6 LSWVQSF 12
		L W+QSF
		Sbjct 587 LNWIQSF 593
		5/7(71%)
	8	PREDICTED: probable polyribonucleotide nucleotidyltransferase 1, chloroplastic [Solanum lycopersicum]
		Sequence ID: ref|XP_010325062.1|
		Query 6 LSWVQSFD 13
		LSWV S+D
		Sbjct 199 LSWVLSYD 206
		6/8(75%)
	9	PREDICTED: putative pre-mRNA-splicing factor ATP-dependent RNA helicase PRP1 isoform X2 [Solanum lycopersicum]
		Sequence ID: ref|XP_004239197.1|
		Query 3 VFKLSSGS 10
		VFKLS GS
		Sbjct 647 VFKLSGGS 654
		7/8(88%)
	10	PREDICTED: regulation of nuclear pre-mRNA domain-containing protein 1A-like [Solanum lycopersicum]
		Sequence ID: ref|XP_004250299.1|
		Query 4 WDKSF 8
		WDKSF
		Sbjct 46 WDKSF 50
		5/5(100%)
	10	PREDICTED: pre-mRNA-processing factor 17-like isoform X1 [Solanum lycopersicum]
		Sequence ID: ref|XP_004232816.1|
		Query 2 WYWD-KS 7
		W+WD KS
		Sbjct 524 WFWDWKS 530
		5/7(71%)
	11	PREDICTED: 25S rRNA (cytosine-C(5))-methyltransferase nop2-like [Solanum lycopersicum]
		Sequence ID: ref|XP_004232776.1|
		Query 5 VY-SQV-----PEY 12
		VY SQV PEY
		Sbjct 267 VYDSQVPVGATPEY 280
		8/14(57%)
	14	PREDICTED: RNA-binding protein 24-A isoform X2 [Solanum lycopersicum]
		Sequence ID: ref|XP_004237522.1|
		Query 3 FYGYS 7
		FYGYS
		Sbjct 150 FYGYS 154
		5/5(100%)
	14	PREDICTED: cleavage and polyadenylation specificity factor CPSF30 [Solanum lycopersicum]
		Sequence ID: ref|XP_004231555.1|
		Query 4 YGYSN 8
		YGYSN
		Sbjct 170 YGYSN 174
		5/5(100%)
	16	PREDICTED: DNA mismatch repair protein MLH3 isoform X1 [Solanum lycopersicum]
		Sequence ID: ref|XP_010316469.1|
		Query 6 QSSPPFY 12
		+S PPFY
		Sbjct 838 HSAPPFY 844
		5/7(71%)
	16	PREDICTED: micronuclear linker histone polyprotein-like [Solanum lycopersicum]
		Sequence ID: ref|XP_004252328.1|
		Query 8 SPPFY 12			Query 7 SSPP 10
		SPPFY			SSPP
		Sbjct 312 SPPFY 316			Sbjct 475 SSPP 478
		5/5(100%)			4/4(100%)
	17	PREDICTED: tRNA (guanine(26)-N(2))-dimethyltransferase [Solanum lycopersicum]
		Sequence ID: ref|XP_004240869.1|
		Query 7 SYYHYHG 13
		SYY YHG
		Sbjct 244 SYYSYHG 250
		6/7(86%)
	17	PREDICTED: DNA repair protein RAD16-like [Solanum lycopersicum]
		Sequence ID: ref|XP_004248914.1|
		Query 2 LALENSY 8
		LALE SY
		Sbjct 434 LALESSY 440
		6/7(86%)
	18	PREDICTED: pre-mRNA-splicing factor prp12 [Solanum lycopersicum]
		Sequence ID: ref|XP_010312155.1|
		Query 4 YRIS-NY-----DEPN 13
		YRIS N+ +EPN
		Sbjct 309 YRISLNFTPPSVEEPN 324
		8/16(50%)
	20	PREDICTED: ribose-phosphate pyrophosphokinase 1 [Solanum lycopersicum]
		Sequence ID: ref|XP_004245875.1|
		Query 6 ISEPVQG 12
		ISEPV G
		Sbjct 49 ISEPVNG 55
		6/7(86%)
	20	PREDICTED: pre-mRNA-processing factor 17-like isoform X1 [Solanum lycopersicum]
		Sequence ID: ref|XP_004232816.1|
		Query 5 YISEP 9
		YISEP
		Sbjct 446 YISEP 450
		5/5(100%)
	24	glycine-rich RNA-binding protein [Solanum lycopersicum]
		Sequence ID: ref|NP_001307045.1|
		Query 7 SQYGE 11
		SQYGE
		Sbjct 27 SQYGE 31
		5/5(100%)
	24	PREDICTED: dnaJ protein ERDJ3A [Solanum lycopersicum]
		Sequence ID: ref|XP_004246777.1|
		Query 4 DFVSQ 8
		DFVSQ
		Sbjct 319 DFVSQ 323
	25	PREDICTED: MADS-box protein FBP24-like [Solanum lycopersicum]
		Sequence ID: ref|XP_010312456.1|
		Query 6 TSHPF 10
		TSHPF
		Sbjct 221 TSHPF 225
		5/5(100%)
	26	PREDICTED: DEAD-box ATP-dependent RNA helicase 50 isoform X1 [Solanum lycopersicum]
		Sequence ID: ref|XP_004250766.1|
		Query 6 LSWGPLP 12
		LSW PLP
		Sbjct 90 LSWKPLP 96
		6/7(86%)
	27	PREDICTED: probable DNA primase large subunit [Solanum lycopersicum]
		Sequence ID: ref|XP_004237566.1|
		Query 3 PLYRS 7
		PLYRS
		Sbjct 21 PLYRS 25
		5/5(100%)
	28	PREDICTED: tRNA (guanine(9)-N1)-methyltransferase [Solanum lycopersicum]
		Sequence ID: ref|XP_004250300.2|
		Query 2 NLLNHSELH 10
		NL+N SELH
		Sbjct 127 NLMNSSELH 135
		7/9(78%)
	28	PREDICTED: nuclear ribonuclease Z [Solanum lycopersicum]
		Sequence ID: ref|XP_004236195.1|
		Query 4 LNHSELHH 11
		++HSEL H
		Sbjct 121 MDHSELNH 128
		5/8(63%)
	28	PREDICTED: U5 small nuclear ribonucleoprotein 200 kDa helicase [Solanum lycopersicum]
		Sequence ID: ref|XP_004242515.1|
		Query 6 HSELHHYY 13
		HSEL +YY
		Sbjct 902 HSEL-QYY 908
		6/8(75%)
	28	PREDICTED: polyadenylate-binding protein 2-like [Solanum lycopersicum]
		Sequence ID: ref|XP_010318203.1|
		Query 3 LLNHSELH 10
		LLN SELH
		Sbjct 96 LLNESELH 103
		7/8(88%)
	29	PREDICTED: uncharacterized protein LOC101263649 [Solanum lycopersicum] Elongation factor EF-P (At3g08740)
		Sequence ID: ref|XP_004249039.1|
		Query 2 FMPLTSY 8
		FM LTSY
		Sbjct 126 FMDLTSY 132
		6/7(86%)
	29	PREDICTED: replication protein A 14 kDa subunit B-like isoform X1 [Solanum lycopersicum]
		Sequence ID: ref|XP_010312175.1|
		Query 4 PLTSYV 9
		PLT YV
		Sbjct 64 PLTTYV 69
		5/6(83%)
	29	PREDICTED: tRNA-specific adenosine deaminase 2 [Solanum lycopersicum]
		Sequence ID: ref|XP_004242811.1|
		Query 5 LTSYVK 10
		+TSYVK
		Sbjct 28 MTSYVK 33
		5/6(83%)
	30	PREDICTED: probable ADP-ribosylation factor GTPase-activating protein AGD11 [Solanum lycopersicum]
		Sequence ID: ref|XP_004233474.1|
		Query 7 SRIVGYE 13
		SRIV YE
		Sbjct 126 SRIV-YE 131
		6/7(86%)
	30	PREDICTED: dnaJ homolog subfamily B member 1-like [Solanum lycopersicum]
		Sequence ID: ref|XP_004236995.1|
		Query 6 ISRIV 10
		ISRIV
		Sbjct 148 ISRIV 152
		5/5(100%)
	32	PREDICTED: DEAD-box ATP-dependent RNA helicase 17 [Solanum lycopersicum]
		Sequence ID: ref|XP_010323986.1|
		Query 1 HPWVV------DSF 8
		HPWVV +SF
		Sbjct 499 HPWVVSLQKALESF 512
		7/14(50%)
	33	PREDICTED: U3 small nucleolar RNA-associated protein 4 [Solanum lycopersicum]
		Sequence ID: ref|XP_004238081.1|
		Query 3 AINKSH 8
		A+NKSH
		Sbjct 522 AVNKSH 527
		5/6(83%)
	34	PREDICTED: guanine nucleotide-binding protein subunit beta-like protein 1 homolog [Solanum lycopersicum]
		Sequence ID: ref|XP_004250165.1|
		Query 3 IAKISPSE 10
		IAK SPSE
		Sbjct 122 IAK-SPSE 128
		7/8(88%)
	35	PREDICTED: RNA-binding protein 24-B [Solanum lycopersicum]
		Sequence ID: ref|XP_004237923.1|
		Query 7 SPAYY 11		Query 7 SPAY-YA 12
		SPAYY		SP Y YA
		Sbjct 194 SPAYY 198		Sbjct 149 SP-YGYA 154
		5/5(100%)		5/7(71%)
	35	PREDICTED: helicase and polymerase-containing protein TEBICHI isoform X1 [Solanum lycopersicum]
		Sequence ID: ref|XP_010325163.1|
		Query 4 WDVSPAYY 11
		W+ SP YY
		Sbjct 1496 WEDSPVYY 1503
		5/8(63%)
	37	PREDICTED: transcription factor RADIALIS [Solanum lycopersicum]
		Sequence ID: ref|XP_004231423.1|
		Query 1 LHGI--VESGG 9
		LH I +ESGG
		Sbjct 61 LHDIMFIESGG 71
		7/11(64%)
	39	PREDICTED: DNA repair protein RAD50 isoform X1 [Solanum lycopersicum]
		Sequence ID: ref|XP_010321406.1|
		ery 4 DYISI 8
		DYISI
		Sbjct 1176 DYISI 1180
		5/5(100%)
	40	PREDICTED: extra-large guanine nucleotide-binding protein 3 [Solanum lycopersicum]
		Sequence ID: ref|XP_004245917.1|
		Query 2 QLDQWSPM 9
		QLD SPM
		Sbjct 616 QLDDRSPM 623
		6/8(75%)
	41	PREDICTED: protein RRP5 homolog [Solanum lycopersicum]
		Sequence ID: ref|XP_010317858.1|
		Query 5 HVSEVWDD 12			Query 6 VSEVWDDK 13
		HVSE+ DD			VSEV ++K
		Sbjct 1456 HVSEISDD 1463			Sbjct 109 VSEV-NEK 115
		6/8(75%)			5/8(63%)
	42	PREDICTED: exonuclease 1 isoform X1 [Solanum lycopersicum]
		Sequence ID: ref|XP_004235776.1|L
		Query 7 SWLHTG 12
		SWLH G
		Sbjct 33 SWLHKG 38
		5/6(83%)
	43	PREDICTED: cleavage and polyadenylation specificity factor subunit 3-I [Solanum lycopersicum]
		Sequence ID: ref|XP_004243506.1|Length: 695
		Query 1 HREYAQ-SSYL 10
		H +YAQ SS+L
		Sbjct 409 HADYAQTSSFL 419
		7/11(64%)
	44	PREDICTED: enhancer of mRNA-decapping protein 4-like [Solanum lycopersicum]
		Sequence ID: ref|XP_004244016.1|
		Query 7 SPQPDTS 13
		SPQP TS
		Sbjct 137 SPQPSTS 143
		6/7(86%)
	44	PREDICTED: mRNA-decapping enzyme-like protein [Solanum lycopersicum]
		Sequence ID: ref|XP_004228459.1|
		Query 8 PQPDTS 13
		P+PDTS
		Sbjct 253 PEPDTS 25
		5/6(83%)
	45	putative DEXH helicase-like repair protein [Solanum lycopersicum]
		Sequence ID: gb|ACA04915.1|
		Query 6 GSSQWLWE 13
		G SQWL E
		Sbjct 131 GASQWLRE 138
		6/8(75%)
	45	PREDICTED: ATP-dependent helicase rhp16-like [Solanum lycopersicum]
		Sequence ID: ref|XP_010324096.1|
		Query 6 GSSQWLWE 13
		G SQWL E
		Sbjct 159 GASQWLRE 166
		6/8(75%)
	46	PREDICTED: 60S ribosomal protein L37-2 [Solanum lycopersicum]
		Sequence ID: ref|XP_004241731.1|
		Query 1 KRMFNWS 7
		KR +NWS
		Sbjct 44 KRTYNWS 50
		5/7(71%)
	47	PREDICTED: DNA ligase 1-like [Solanum lycopersicum]
		Sequence ID: ref|XP_004233833.1|
		Query 7 SDEDF 11
		SDEDF
		Sbjct 204 SDEDF 208
		5/5(100%)
	48	PREDICTED: regulator of nonsense transcripts 1 homolog [Solanum lycopersicum]
		Sequence ID: ref|XP_004244550.1|
		Query 1 DY--MMTES--------RW 9
		DY MM ES RW
		Sbjct 333 DYDKMMKESQSKDNLTVRW 351
		8/19(42%)
	48	PREDICTED: DNA repair protein complementing XP-C cells homolog isoform X1 [Solanum lycopersicum] DNA repair protein RAD4
		Sequence ID: ref|XP_010312673.1|
		Query 5 TE----SRWYEL 12
		TE SRWY+L
		Sbjct 864 TEAEALSRWYQL 875
		7/12(58%)
	49	PREDICTED: ATP-dependent helicase rhp16-like, partial [Solanum lycopersicum]
		Sequence ID: ref|XP_010321647.1|
		Query 4 DIYSLVPHF 12
		+ YSLV HF
		Sbjct 276 ELYSLV-HF 283
		6/9(67%)
	50	PREDICTED: valine--tRNA ligase [Solanum lycopersicum]
		Sequence ID: ref|XP_004246671.1|
		Query 3 SWWQ 6
		SWWQ
		Sbjct 819 SWWQ 822
		4/4(100%)
	52	PREDICTED: ribosomal RNA-processing protein 8 [Solanum lycopersicum]
		Sequence ID: ref|XP_004231845.1|
		Query 3 FTIES 7
		FTIES
		Sbjct 232 FTIES 236
		5/5(100%)
	53	PREDICTED: elongator complex protein 1 [Solanum lycopersicum]
		Sequence ID: ref|XP_004239777.1|
		Query 3 REEMSF 8		Query 7 SFVH 10
		RE+MSF		SF+H
		Sbjct 557 REDMSF 562		Sbjct 445 SFIH 448
		5/6(83%)		3/4(75%)
	53	PREDICTED: 60S ribosomal protein L36-2 [Solanum lycopersicum]
		Sequence ID: ref|XP_004234407.1|
		Query 3 REEMSFV 9
		REEMS V
		Sbjct 88 REEMSSV 94
		6/7(86%)
	55	lysine--tRNA ligase [Solanum lycopersicum]
		Sequence ID: ref|NP_001234285.1|
		Query 2 EVETPS 7
		EVETPS
		Sbjct 279 EVETPS 284
		6/6(100%)
	56	PREDICTED:Putative ribonuclease H protein At1g65750 [Solanum lycopersicum]
		Sequence ID: ref|XP_010314883.1|
		Query 7 SWMVK 11
		SWMVK
		Sbjct 131 SWMVK 135
		5/5(100%)
	57	PREDICTED: mRNA-capping enzyme-like isoform X1 [Solanum lycopersicum]
		Sequence ID: ref|XP_010313045.1|
		Query 3 EWKHSS 8
		EWK SS
		Sbjct 277 EWKRSS 282
		5/6(83%)
	57	PREDICTED: pre-mRNA cleavage complex 2 protein Pcf11-like [Solanum lycopersicum]
		Sequence ID: ref|XP_004246564.1|
		Query 1 HLEWKHS 7
		HLEW HS
		Sbjct 918 HLEW-HS 923
		6/7(86%)
	58	PREDICTED: eukaryotic translation initiation factor 3 subunit F-like [Solanum lycopersicum]
		Sequence ID: ref|XP_004250348.1|
		Query 3 FVSV--SIIGD 11
		FVSV S IGD
		Sbjct 145 FVSVHLS-IGD 154
		8/11(73%)
	59	PREDICTED: replication protein A 70 kDa DNA-binding subunit B-like [Solanum lycopersicum]
		Sequence ID: ref|XP_010315728.1|
		Query 2 QNRYTST----P-YP 11
		Q RY ST P YP
		Sbjct 157 QSRYNSTIRVAPTYP 171
		8/15(53%)
	59	PREDICTED: cleavage and polyadenylation specificity factor CPSF30-like [Solanum lycopersicum]
		Sequence ID: ref|XP_004233145.1|
		Query 1 FQNRYT--ST 8
		FQNR T ST
		Sbjct 171 FQNRNTNYST 180
		7/10(70%)
	62	DNA mismatch repair protein [Solanum lycopersicum] Q1XBQ6
		Sequence ID: gb|AAX53097.1|
		Query 1 SIMLH 5			Query 4 LHNS 7
		SIMLH			LHNS
		Sbjct 800 SIMLH 804			Sbjct 290 LHNS 293
		5/5(100%)			4/4(100%)
	62	DNA mismatch repair protein MSH1, partial [Solanum lycopersicum] 0A097PJH1
		Sequence ID: gb|AIU48191.1|
		Query 1 SIMLH 5			Query 4 LHNS 7
		SIMLH			LHNS
		Sbjct 701 SIMLH 705			Sbjct 214 LHNS 217
		5/5(100%)			4/4(100%)
	63	PREDICTED: probable U3 small nucleolar RNA-associated protein 11 [Solanum lycopersicum]
		Sequence ID: ref|XP_004249236.1|
		Query 5 AASQDLPPS 13
		AAS++LP S
		Sbjct 155 AASENLPSS 163
		6/9(67%)
	63	PREDICTED: probable nucleolar protein 5-2 [Solanum lycopersicum]
		Sequence ID: ref|XP_004247627.1|
		Query 6 ASQDLPP 12
		ASQDL P
		Sbjct 129 ASQDLAP 135
		6/7(86%)

## Sheet: Nuclear Transport
	# Peptide
	2	PREDICTED: nuclear pore complex protein NUP160 homolog isoform X2 [Solanum lycopersicum]
		Sequence ID: ref|XP_010314089.1|
		Query 6 PSVYFGH 12
		PSV+F H
		Sbjct 838 PSVFFSH 844
		5/7(71%)
	4	PREDICTED: equilibrative nucleotide transporter 3-like isoform X1 [Solanum lycopersicum]
		Sequence ID: ref|XP_004233814.1|
		Query 5 WGSQMS-GDY 13			Query 9 MSGD 12
		W S MS GDY			M GD
		Sbjct 30 WNSLMSIGDY 39			Sbjct 132 MTGD 135
		7/10(70%)			3/4(75%)
	6	PREDICTED: nuclear transport factor 2 [Solanum lycopersicum]
		Sequence ID: ref|XP_004231773.1|
		Query 2 MLMIISGNL 10
		ML +SGNL
		Sbjct 78 MLVFVSGNL 86
		6/9(67%)
	6	PREDICTED: nuclear transport factor 2 [Solanum lycopersicum]
		Sequence ID: ref|XP_004239227.1|
		Query 2 MLMIISGNL 10
		M ++SGNL
		Sbjct 78 MIVVVSGNL 86
		5/9(56%)
	9	PREDICTED: nuclear export mediator factor Nemf [Solanum lycopersicum]
		Sequence ID: ref|XP_004229033.1|
		Query 3 VFKL--SSG 9			Query 5 KLSSGSD 11
		VFKL SSG			KL GSD
		Sbjct 38 VFKLMNSSG 46			Sbjct 856 KLKKGSD 862
		7/9(78%)			5/7(71%)
	11	PREDICTED: U1 small nuclear ribonucleoprotein C-like isoform X2 [Solanum lycopersicum]
		Sequence ID: ref|XP_004229191.1|
		Query 1 LPVAV-----YSQVP 10
		LPV V YS VP
		Sbjct 112 LPVPVLGAPGYSAVP 126
		8/15(53%)
	16	PREDICTED: nuclear pore complex protein Nup98-Nup96 isoform X1 [Solanum lycopersicum]								Refer paper
		Sequence ID: ref|XP_004236952.1|
		Query 4 FGQ-SSPPF 11			Query 4 FGQSSP-PF 11			Query 4 FGQSSPPF 11			Query 4 FGQSSPP 10
		FGQ SS PF			FGQSS PF			FG SSP F			FGQS P
		Sbjct 8 FGQSSSSPF 16			Sbjct 374 FGQSSANPF 382			Sbjct 88 FGSSSPAF 95			Sbjct 442 FGQSTSP 448
		7/9(78%)			7/9(78%)			6/8(75%)			5/7(71%)
		Query 1 AF---MFGQSSPPF 11			Query 4 FGQSSPPF 11			Query 4 FG--QSSPPF 11			Query 4 FGQSSPPF 11
		AF +FG SS PF			FGQS F			FG QSSP F			FG S PF
		Sbjct 130 AFGSGLFG-SSTPF 142			Sbjct 245 FGQSTSAF 252			Sbjct 484 FGNTQSSPLF 493			Sbjct 191 FGSTSSPF 198
		8/14(57%)			5/8(63%)			7/10(70%)			5/8(63%)
		Query 4 FGQSSPP 10			Query 4 FGQS 7			Query 4 FGQS 7			Query 4 FGQSSPP 10			Query 4 FGQSS-PPF 11			Query 4 FGQSS 8
		FG SS P			FGQS			FGQS			FG SS P			FG SS P F			FG SS
		Sbjct 73 FGASSSP 79			Sbjct 285 FGQS 288			Sbjct 521 FGQS 524			Sbjct 142 FGTSSQP 148			Sbjct 175 FGTSSTPAF 183			Sbjct 466 FGSSS 470
		5/7(71%)			4/4(100%)			4/4(100%)			5/7(71%)			6/9(67%)			4/5(80%)
	18	PREDICTED: heterogeneous nuclear ribonucleoprotein U-like protein 2 isoform X2 [Solanum lycopersicum]
		Sequence ID: ref|XP_010316680.1|
		Query 5 RISNYDE 11
		RISNY E
		Sbjct 145 RISNYGE 151
		6/7(86%)
	20	PREDICTED: probable importin-7 homolog [Solanum lycopersicum]
		Sequence ID: ref|XP_004247996.1|
		Query 1 PWDNYIS 7
		P DNYIS
		Sbjct 701 PLDNYIS 707
		6/7(86%)
	20	exportin 1 [Solanum lycopersicum]
		Sequence ID: ref|NP_001234182.1|
		Query 4 NYISE 8
		NYISE
		Sbjct 95 NYISE 99
		5/5(100%)
	24	PREDICTED: U2 small nuclear ribonucleoprotein B''-like isoform X1 [Solanum lycopersicum]
		Sequence ID: ref|XP_010314973.1|
		Query 1 HW-LDFVS 7
		HW DFVS
		Sbjct 149 HWFVDFVS 156
		6/8(75%)

## Sheet: F-Box
	# Peptide
	1	PREDICTED: F-box protein At2g26160-like [Solanum lycopersicum]
		Sequence ID: ref|XP_004237592.1|
		Query 6 PSHEPDY 12
		PSH PDY
		Sbjct 237 PSHTPDY 243
		6/7(86%)
	3	PREDICTED: F-box/kelch-repeat protein At3g23880-like [Solanum lycopersicum]
		Sequence ID: ref|XP_004249705.2|
		Query 5 DNSIPYL 11
		DNSI YL
		Sbjct 328 DNSIRYL 334
		6/7(86%)
	5	PREDICTED: F-box/FBD/LRR-repeat protein At1g13570-like [Solanum lycopersicum]
		Sequence ID: ref|XP_004239401.1|
		Query 7 SHHYTD 12
		SHHY D
		Sbjct 82 SHHYGD 87
		5/6(83%)
	8	PREDICTED: F-box protein At2g16365-like [Solanum lycopersicum]
		Sequence ID: ref|XP_004248707.1|
		Query 6 LSWVQ 10
		LSWVQ
		Sbjct 151 LSWVQ 155
		5/5(100%)
	9	PREDICTED: putative F-box protein PP2-B12 [Solanum lycopersicum]
		Sequence ID: ref|XP_004253004.1|
		Query 3 VFKLSSG 9
		VFKL SG
		Sbjct 162 VFKLKSG 168
		6/7(86%)
	9	PREDICTED: FBD-associated F-box protein At4g13985-like [Solanum lycopersicum]
		Sequence ID: ref|XP_010326661.1|
		Query 3 VFKLS 7
		VFKLS
		Sbjct 282 VFKLS 286
		5/5(100%)
	12	PREDICTED: F-box/kelch-repeat protein At5g42350-like isoform X2 [Solanum lycopersicum]
		Sequence ID: ref|XP_004238442.1|
		Query 4 NLHSGGE 10
		NL SGGE
		Sbjct 37 NLRSGGE 43
		6/7(86%)
	13	PREDICTED: F-box/kelch-repeat protein At5g15710 [Solanum lycopersicum]
		Sequence ID: ref|XP_004232129.1|
		Query 6 FSGLEDVL 13
		FSGL DVL
		Sbjct 195 FSGL-DVL 201
		7/8(88%)
	13	F-box/WD repeat-containing protein lin-23-like [Solanum lycopersicum]
		Sequence ID: ref|XP_010319033.1|
		Query 4 IW----FSGLEDVL 13
		IW FS LE VL
		Sbjct 200 IWKMSDFSCLESVL 213
		8/14(57%)
	16	PREDICTED: F-box/kelch-repeat protein At3g23880-like [Solanum lycopersicum]
		Sequence ID: ref|XP_004239383.1|
		Query 8 SPPFYV 13
		SPPF+V
		Sbjct 119 SPPFFV 124
		5/6(83%)
	18	PREDICTED: F-box/FBD/LRR-repeat protein At1g13570 [Solanum lycopersicum]
		Sequence ID: ref|XP_004252307.1|
		Query 1 WVFY-----------RISNYDE 11
		WV Y RISN D+
		Sbjct 112 WVLYVTRNSVKKLHLRISNIDD 133
		8/22(36%)
	23	PREDICTED: F-box protein SKIP2-like [Solanum lycopersicum]
		Sequence ID: ref|XP_004231878.1|
		Query 1 NYYRSAS 7
		NY RSAS
		Sbjct 27 NYNRSAS 33
		6/7(86%)
	29	PREDICTED: F-box protein At2g02240 isoform X2 [Solanum lycopersicum]
		Sequence ID: ref|XP_010312519.1|
		Query 4 PLTSY 8
		PLTSY
		Sbjct 81 PLTSY 85
		5/5(100%)
	31	PREDICTED: ninja-family protein mc410 [Solanum lycopersicum]
		Sequence ID: ref|XP_004239269.1|
		Query 6 YSMPL 10
		YSMPL
		Sbjct 247 YSMPL 251
		5/5(100%)
	31	PREDICTED: proteasome subunit alpha type-1-A [Solanum lycopersicum]
		Sequence ID: ref|XP_004238282.1|
		Query 3 NYSYS 7
		NYSYS
		Sbjct 94 NYSYS 98
		5/5(100%)
	36	PREDICTED: F-box protein CPR30-like [Solanum lycopersicum]
		Sequence ID: ref|XP_004228886.1|
		Query 1 VSETM 5
		VSETM
		Sbjct 182 VSETM 186
		5/5(100%)
	41	PREDICTED: F-box protein At2g17036-like [Solanum lycopersicum]
		Sequence ID: ref|XP_010312884.1|
		Query 6 VSEVWDDK 13
		VS+VWD+K
		Sbjct 149 VSQVWDNK 156
		6/8(75%)
	43	PREDICTED: F-box/kelch-repeat protein At3g23880-like [Solanum lycopersicum]
		Sequence ID: ref|XP_004249705.2|
		Query 3 EY--AQSSYLT 11
		EY AQS YLT
		Sbjct 298 EYFLAQSFYLT 308
		8/11(73%)
	44	PREDICTED: F-box/LRR-repeat protein 17 [Solanum lycopersicum]
		Sequence ID: ref|XP_004247336.1|
		Query 6 YSPQP 10
		YSPQP
		Sbjct 568 YSPQP 572
		5/5(100%)
	45	PREDICTED: F-box protein At5g03100-like [Solanum lycopersicum]
		Sequence ID: ref|XP_010324762.1|
		Query 7 SSQW--LW 12
		SSQW LW
		Sbjct 38 SSQWRFLW 45
		6/8(75%)
	47	PREDICTED: F-box/FBD/LRR-repeat protein At1g13570-like [Solanum lycopersicum]
		Sequence ID: ref|XP_010321162.1|
		Query 2 IGIHHSD 8
		I IHHSD
		Sbjct 215 IKIHHSD 221
		6/7(86%)
	47	PREDICTED: F-box protein SKIP23 [Solanum lycopersicum]
		Sequence ID: ref|XP_004232539.1|
		Query 7 SDEDFG 12
		SD+DFG
		Sbjct 366 SDDDFG 371
		5/6(83%)
	49	PREDICTED: F-box protein At2g17036-like [Solanum lycopersicum]
		Sequence ID: ref|XP_010312884.1|
		Query 1 HHTDIYSL 8
		HHT I+SL
		Sbjct 318 HHTGIFSL 325
		6/8(75%)
	49	PREDICTED: F-box protein CPR30-like [Solanum lycopersicum]
		Sequence ID: ref|XP_010312368.1|
		Query 5 IYSLV---PHFQ 13
		I+S V PHFQ
		Sbjct 185 IFSIVGCPPHFQ 196
		7/12(58%)
	49	PREDICTED: F-box/kelch-repeat protein At3g06240 [Solanum lycopersicum]
		Sequence ID: ref|XP_004252902.1|
		Query 4 DIYSL 8
		DIYSL
		Sbjct 180 DIYSL 184
		5/5(100%)
	50	PREDICTED: F-box/kelch-repeat protein At3g23880-like [Solanum lycopersicum]
		Sequence ID: ref|XP_004247556.1|
		Query 3 SWWQ-SIPPDW 12			Query 6 QSIPP 10
		SW SIP DW			QS PP
		Sbjct 196 SWRSISIPQDW 206			Sbjct 9 QSKPP 13
		7/11(64%)			4/5(80%)
	53	PREDICTED: F-box protein At5g67140 [Solanum lycopersicum]
		Sequence ID: ref|XP_004233602.2|
		Query 3 REEMSF 8
		RE MSF
		Sbjct 58 REKMSF 63
		5/6(83%)
	55	PREDICTED: F-box protein At3g58530 [Solanum lycopersicum]
		Sequence ID: ref|XP_004240354.1|
		Query 6 PSIHR 10
		PSIHR
		Sbjct 36 PSIHR 40
		5/5(100%)
	59	PREDICTED: F-box protein At3g07870-like [Solanum lycopersicum]
		Sequence ID: ref|XP_010323888.1|
		Query 7 STPYPL 12
		S PYPL
		Sbjct 77 SSPYPL 82
		5/6(83%)
	59	PREDICTED: F-box protein At4g00755-like [Solanum lycopersicum]
		Sequence ID: ref|XP_004248571.1|
		Query 5 YTSTPYPLE 13
		YTS YP+E
		Sbjct 229 YTSEVYPME 237
		6/9(67%)
	61	EIN3-binding F-box protein 2 [Solanum lycopersicum] Q2PQJ0
		Sequence ID: gb|ABC24972.1|
		Query 5 MLSD 8
		MLSD
		Sbjct 619 MLSD 622
		4/4(100%)
	61	F-box protein 7 [Solanum lycopersicum]
		Sequence ID: ref|NP_001305147.1|
		Query 5 MLSDYT 10
		M SDYT
		Sbjct 1 MASDYT 6
		5/6(83%)
	62	PREDICTED: F-box/kelch-repeat protein At1g22040 [Solanum lycopersicum]
		Sequence ID: ref|XP_004230575.1|
		Query 6 NSFWGHS 12
		+SFW HS
		Sbjct 33 DSFWEHS 39
		5/7(71%)
	63	PREDICTED: putative F-box protein At3g20705 [Solanum lycopersicum]
		Sequence ID: ref|XP_004253288.1|
		Query 9 DLPPS 13
		DLPPS
		Sbjct 100 DLPPS 104
		5/5(100%)

## Sheet: Ubiquitin
	# Peptide
	1	PREDICTED: E3 ubiquitin-protein ligase RNF38-like [Solanum lycopersicum]
		Sequence ID: ref|XP_004243265.1|
		Query 3 WFEP-SHEPDY 12
		W +P SH P+Y
		Sbjct 20 WHDPNSHGPEY 30
		6/11(55%)
	8	PREDICTED: probable ubiquitin-conjugating enzyme E2 23 isoform X2 [Solanum lycopersicum]
		Sequence ID: ref|XP_010315388.1|
		Query 5 DLSWV 9
		DLSWV
		Sbjct 670 DLSWV 674
		5/5(100%)
	10	PREDICTED: E3 ubiquitin-protein ligase At1g63170-like [Solanum lycopersicum]
		Sequence ID: ref|XP_004252582.1|
		Query 7 SFWW 10
		SFWW
		Sbjct 172 SFWW 175
		4/4(100%)
	13	PREDICTED: E3 ubiquitin-protein ligase HERC2 isoform X3 [Solanum lycopersicum]
		Sequence ID: ref|XP_010314702.1|
		Query 3 MIWFSGLED 11
		+IWFSG E+
		Sbjct 44 LIWFSGKEE 52
		6/9(67%)
	17	PREDICTED: probable E3 ubiquitin-protein ligase LOG2 [Solanum lycopersicum]
		Sequence ID: ref|XP_004249488.1|
		Query 7 SYYHYHG 13
		SYY+Y G
		Sbjct 54 SYYQYPG 60
		5/7(71%)
	27	PREDICTED: DSC E3 ubiquitin ligase complex subunit 1 isoform X2 [Solanum lycopersicum]
		Sequence ID: ref|XP_010323745.1|
		Query 3 PL---YRSWED 10
		PL YRSW D
		Sbjct 39 PLREKYRSWGD 49
		7/11(64%)
	28	PREDICTED: E3 ubiquitin-protein ligase RHA1B-like [Solanum lycopersicum]
		Sequence ID: ref|XP_004245579.1|
		Query 6 HSELH 10
		HSELH
		Sbjct 56 HSELH 60
		5/5(100%)
	29	PREDICTED: E3 ubiquitin-protein ligase RKP isoform X3 [Solanum lycopersicum]
		Sequence ID: ref|XP_010319780.1|
		Query 1 QFMPLTS 7
		QFMP TS
		Sbjct 519 QFMPPTS 525
		6/7(86%)
	30	PREDICTED: E3 ubiquitin-protein ligase RLIM-like isoform X2 [Solanum lycopersicum]
		Sequence ID: ref|XP_010323264.1|
		Query 6 ISRIV 10
		ISRIV
		Sbjct 358 ISRIV 362
		5/5(100%)
	31
		PREDICTED: E3 ubiquitin-protein ligase SINAT3 [Solanum lycopersicum]
		Sequence ID: ref|XP_004234967.1|
		Query 3 NYSYSM 8
		NYSYS+
		Sbjct 232 NYSYSL 237
		5/6(83%)
	33	PREDICTED: ubiquitin-like-specific protease 1D isoform X1 [Solanum lycopersicum]
		Sequence ID: ref|XP_010320588.1|
		Query 4 INKSHHW 10
		I SHHW
		Sbjct 380 IHESHHW 386
		5/7(71%)
	38	PREDICTED: 26S proteasome non-ATPase regulatory subunit 9 isoform X1 [Solanum lycopersicum]
		Sequence ID: ref|XP_010323185.1|
		Query 4 WFPSNSDR 11
		W PSN DR
		Sbjct 83 WIPSNFDR 90
		6/8(75%)
	40	ubiquitin conjugating enzyme [Solanum lycopersicum] Q43780
		Sequence ID: ref|NP_001233964.1|
		Query 4 DQWSP 8
		DQWSP
		Sbjct 94 DQWSP 98
		5/5(100%)
	40	PREDICTED: ubiquitin-conjugating enzyme E2-23 kDa-like [Solanum lycopersicum]
		Sequence ID: ref|XP_004251221.1|
		Query 3 LD---Q-WSPM 9
		LD Q WSPM
		Sbjct 86 LDVINQSWSPM 96
		7/11(64%)
	41	PREDICTED: proteasome activator subunit 4 [Solanum lycopersicum]
		Sequence ID: ref|XP_010324229.1|
		Query 6 VSEVWD 11
		VSE WD
		Sbjct 1350 VSEAWD 1355
		5/6(83%)
	48	PREDICTED: E3 ubiquitin-protein ligase MBR2-like isoform X1 [Solanum lycopersicum]
		Sequence ID: ref|XP_010315224.1|
		Query 1 DYMMTES 7
		DYMM +S
		Sbjct 599 DYMMLDS 605
		5/7(71%)
	50	PREDICTED: ubiquitin carboxyl-terminal hydrolase 22 [Solanum lycopersicum]
		Sequence ID: ref|XP_004245288.1|
		Query 3 SWWQ 6
		SWWQ
		Sbjct 256 SWWQ 259
		4/4(100%)
	51	E3 ubiquitin ligase AdBiL [Solanum lycopersicum]
		Sequence ID: ref|NP_001307342.1|
		Query 1 YN--YYEASFIVHW 12
		Y+ Y E SF VHW
		Sbjct 107 YDLSYTEMSFGVHW 12
		8/14(57%)
	51	PREDICTED: E3 ubiquitin-protein ligase listerin [Solanum lycopersicum]
		Sequence ID: ref|XP_010326253.1|
		Query 5 EASFIV 10
		EASFIV
		Sbjct 1433 EASFIV 1438
		6/6(100%)
	52	PREDICTED: E3 ubiquitin-protein ligase RNF12-like [Solanum lycopersicum]
		Sequence ID: ref|XP_004249817.1|
		Query 6 ESEYAPGI 13
		ESEY GI
		Sbjct 108 ESEYSSGI 115
		6/8(75%)
	52	PREDICTED: E3 ubiquitin-protein ligase RNF144B-like [Solanum lycopersicum]
		Sequence ID: ref|XP_004242195.1|
		Query 3 FTIES 7
		FTIES
		Sbjct 48 FTIES 52
		5/5(100%)
	53	PREDICTED: ubiquitin carboxyl-terminal hydrolase 2-like [Solanum lycopersicum]
		Sequence ID: ref|XP_004240211.1|
		Query 2 GREEMSF 8
		GREE SF
		Sbjct 654 GREEVSF 660
		6/7(86%)
	58	PREDICTED: ubiquitin-conjugating enzyme E2 7-like [Solanum lycopersicum]
		Sequence ID: ref|XP_004246522.1|
		Query 5 SVSIIG 10
		S+SIIG
		Sbjct 39 SISIIG 44
		5/6(83%)
	58	PREDICTED: ubiquitin-conjugating enzyme E2 2 [Solanum lycopersicum]
		Sequence ID: ref|XP_004233355.1|
		Query 1 VHFVS 5
		VHFVS
		Sbjct 70 VHFVS 74
		5/5(100%)
	60	PREDICTED: E3 ubiquitin-protein ligase FANCL [Solanum lycopersicum]
		Sequence ID: ref|XP_010317773.1|
		Query 5 AHSPTSLP 12
		A PTSLP
		Sbjct 150 ANDPTSLP 157
		6/8(75%)
	60	PREDICTED: E3 ubiquitin-protein ligase MARCH2 [Solanum lycopersicum]
		Sequence ID: ref|XP_004244733.1|
		Query 5 AHSPTS 10
		AH PTS
		Sbjct 147 AHAPTS 152
		5/6(83%)
	63	PREDICTED: E3 ubiquitin-protein ligase SGR9, amyloplastic [Solanum lycopersicum]
		Sequence ID: ref|XP_004246722.2|
		Query 9 DLPPS 13
		DLPPS
		Sbjct 35 DLPPS 39
		5/5(100%)
	63	PREDICTED: ubiquitin carboxyl-terminal hydrolase 25 [Solanum lycopersicum]
		Sequence ID: ref|XP_004243191.1|
		Query 6 ASQDLPP 12			Query 7 SQDLPPS 13
		ASQDL P			SQ PPS
		Sbjct 276 ASQDLHP 282			Sbjct 678 SQGTPPS 684
		6/7(86%)			5/7(71%)
